# Supplementary material for: Proximity of signallers can maintain sexual signal variation under stabilizing selection
Source: Sci Rep. 2017 Dec 22;7:18101. doi: 10.1038/s41598-017-17327-9 (PMC5741759; doi:10.1038/s41598-017-17327-9)
Supplement: Supplementary file 2 — Dataset 1 [file 41598_2017_17327_MOESM2_ESM.csv]

Date	x	y	z	Female callimg	Hours into scotophase
15-03-16	95	57	20		3
15-03-16	130	82	40		3
15-03-16	110	90	0		3
15-03-16	55	61	78		3
15-03-16	55	88	40	c	3
15-03-16	115	80	90		3
15-03-16	112	90	0		3
15-03-16	132	85	0		3
15-03-16	133	89	78	c	3
15-03-16	149	75	90	c	3
15-03-16	165	65	75		3
15-03-16	200	89	80		3
15-03-16	200	89	81		3
15-03-16	31	90	65		3
15-03-16	164	85	45	c	3
15-03-16	122	85	57	c	3
15-03-16	190	84	90		3
15-03-16	0	82	28		4
15-03-16	49	90	0		4
15-03-16	61	81	3		4
15-03-16	65	90	40	c	4
15-03-16	98	2	0		4
15-03-16	132	85	0		4
15-03-16	198	90	20	c	4
15-03-16	180	86	44	c	4
15-03-16	19	82	0		4
15-03-16	21	55	77		4
15-03-16	61	2	90	c	4
15-03-16	77	83	78	c	4
15-03-16	112	78	90		4
15-03-16	175	67	73	c	4
15-03-16	177	80	90	c	4
15-03-16	181	87	90		4
15-03-16	186	90	7		4
15-03-16	200	88	30		4
15-03-16	0	90	39		5
15-03-16	62	78	0	c	5
15-03-16	108	70	0	c	5
15-03-16	140	82	0	c	5
15-03-16	175	86	0	c	5
15-03-16	178	88	0		5
15-03-16	170	80	40	c	5
15-03-16	165	73	45	c	5
15-03-16	21	2	90		5
15-03-16	77	20	57	c	5
15-03-16	60	40	90		5
15-03-16	110	78	85	c	5
15-03-16	118	70	90	c	5
15-03-16	130	77	90	c	5
15-03-16	144	80	90	c	5
15-03-16	125	8	40		5
15-03-16	17	70	13	c	6
15-03-16	85	86	0		6
15-03-16	90	79	0		6
15-03-16	118	88	38	c	6
15-03-16	145	87	0	c	6
15-03-16	151	79	0	c	6
15-03-16	188	78	0	c	6
15-03-16	138	82	4	c	6
15-03-16	200	88	2	c	6
15-03-16	200	80	50	c	6
15-03-16	200	80	85	c	6
15-03-16	123	75	35	c	6
15-03-16	62	78	90	c	6
15-03-16	130	82	75		6
15-03-16	122	8	43		6
15-03-16	162	89	90	c	6
15-03-16	165	77	90	c	6
15-03-16	191	85	90	c	6
15-03-16	13	80	0		7
15-03-16	62	80	3	c	7
15-03-16	54	89	0	c	7
15-03-16	80	85	0	c	7
15-03-16	64	85	0		7
15-03-16	137	79	4	c	7
15-03-16	122	50	90	c	7
15-03-16	190	90	10	c	7
15-03-16	0	89	90		7
15-03-16	58	88	50		7
15-03-16	122	8	44		7
15-03-16	120	40	88	c	7
15-03-16	118	41	89	c	7
15-03-16	140	71	90	c	7
15-03-16	171	75	90	c	7
15-03-16	178	78	78		7
15-03-16	179	79	79		7
15-03-16	12	67	20		7
15-03-16	178	79	80		7
17-03-16	0	89	50		2
17-03-16	30	73	0		2
17-03-16	57	10	0		2
17-03-16	79	64	0		2
17-03-16	138	79	0		2
17-03-16	141	69	0		2
17-03-16	182	70	0		2
17-03-16	183	71	0		2
17-03-16	185	72	25		2
17-03-16	198	90	34		2
17-03-16	99	90	85		2
17-03-16	83	83	81		2
17-03-16	150	80	35		2
17-03-16	169	78	90		2
17-03-16	180	42	90		2
17-03-16	200	75	61		2
17-03-16	200	89	40		2
17-03-16	200	87	25		2
17-03-16	195	90	25	c	2
17-03-16	195	90	30	c	2
17-03-16	185	78	10		3
17-03-16	181	88	0	c	3
17-03-16	192	82	0	c	3
17-03-16	185	70	0		3
17-03-16	185	60	0		3
17-03-16	200	86	22		3
17-03-16	200	86	55		3
17-03-16	200	87	76		3
17-03-16	196	90	50		3
17-03-16	60	80	13		3
17-03-16	47	81	90		3
17-03-16	99	89	90		3
17-03-16	135	86	55		3
17-03-16	101	89	90	c	3
17-03-16	138	90	5	c	3
17-03-16	130	60	90		3
17-03-16	183	90	62		3
17-03-16	55	79	21		3
17-03-16	90	47	80		4
17-03-16	120	85	40	c	4
17-03-16	195	58	0	c	4
17-03-16	101	7	0	c	4
17-03-16	85	56	0		4
17-03-16	85	89	90		4
17-03-16	87	89	90		4
17-03-16	120	90	88	c	4
17-03-16	120	80	90	c	4
17-03-16	121	70	90	c	4
17-03-16	119	78	40	c	4
17-03-16	90	75	82	c	4
17-03-16	168	80	90	c	4
17-03-16	170	78	90	c	4
17-03-16	172	81	90	c	4
17-03-16	179	80	90	c	4
17-03-16	179	75	90	c	4
17-03-16	184	78	90	c	4
17-03-16	187	71	90	c	4
17-03-16	199	88	90	c	4
17-03-16	48	81	0		5
17-03-16	0	89	60		5
17-03-16	52	88	40		5
17-03-16	60	89	0	c	5
17-03-16	87	48	0	c	5
17-03-16	115	78	75	c	5
17-03-16	135	78	90	c	5
17-03-16	136	69	90	c	5
17-03-16	105	88	90	c	5
17-03-16	106	88	90	c	5
17-03-16	143	84	55	c	5
17-03-16	112	79	75	c	5
17-03-16	200	80	78	c	5
17-03-16	200	80	78	c	5
17-03-16	200	80	68	c	5
17-03-16	116	90	87		5
17-03-16	74	68	80		5
17-03-16	70	70	0	c	6
17-03-16	81	86	0	c	6
17-03-16	87	89	0	c	6
17-03-16	87	90	1	c	6
17-03-16	100	76	0		6
17-03-16	200	89	6	c	6
17-03-16	75	89	90	c	6
17-03-16	140	87	55	c	6
17-03-16	140	80	90	c	6
17-03-16	163	75	90	c	6
17-03-16	170	70	90	c	6
17-03-16	170	71	90	c	6
17-03-16	173	101	90	c	6
17-03-16	173	102	90	c	6
17-03-16	173	103	90	c	6
17-03-16	172	104	90	c	6
17-03-16	100	87	0		6
17-03-16	195	90	60	c	6
17-03-16	65	81	0	c	7
17-03-16	90	84	52		7
17-03-16	101	90	3	c	7
17-03-16	176	83	0	c	7
17-03-16	190	75	0	c	7
17-03-16	200	63	7		7
17-03-16	130	63	18	c	7
17-03-16	9	89	90	c	7
17-03-16	49	79	90	c	7
17-03-16	62	83	90	c	7
17-03-16	129	83	90	c	7
17-03-16	149	64	90	c	7
17-03-16	149	59	90	c	7
17-03-16	151	70	190	c	7
17-03-16	169	75	90	c	7
17-03-16	181	85	90	c	7
17-03-16	193	89	90	c	7
17-03-16	192	89	90	c	7
17-03-16	183	85	90	c	7
17-03-16	125	60	25		7
21-03-16	0	75	31		2
21-03-16	65	81	0		2
21-03-16	71	83	0		2
21-03-16	120	79	0		2
21-03-16	148	59	55		2
21-03-16	150	51	45		2
21-03-16	200	188	5		2
21-03-16	153	189	45		2
21-03-16	200	188	70		2
21-03-16	50	189	90		2
21-03-16	106	89	90		2
21-03-16	110	28	85		2
21-03-16	156	17	79		2
21-03-16	162	47	90		2
21-03-16	182	68	90		2
21-03-16	200	63	30		2
21-03-16	175	88	0		2
21-03-16	145	67	15		2
21-03-16	95	90	76		2
21-03-16	79	76	26		2
21-03-16	11	89	0		3
21-03-16	0	85	38		3
21-03-16	53	0	5		3
21-03-16	71	8	7		3
21-03-16	85	85	0		3
21-03-16	150	88	20		3
21-03-16	185	88	18		3
21-03-16	200	88	8		3
21-03-16	200	85	15		3
21-03-16	67	0	7		3
21-03-16	62	1	90		3
21-03-16	91	0	81		3
21-03-16	130	90	75		3
21-03-16	115	9	66		3
21-03-16	118	76	61		3
21-03-16	200	80	18		3
21-03-16	200	81	19		3
21-03-16	11	85	0		3
21-03-16	185	60	70		3
21-03-16	85	57	8	c	4
21-03-16	112	87	0	c	4
21-03-16	113	87	0	c	4
21-03-16	150	78	0	c	4
21-03-16	200	88	17		4
21-03-16	200	89	37		4
21-03-16	199	88	0	c	4
21-03-16	185	67	22	c	4
21-03-16	152	88	25	c	4
21-03-16	77	77	90	c	4
21-03-16	101	90	80		4
21-03-16	117	54	72		4
21-03-16	113	85	65		4
21-03-16	148	71	90		4
21-03-16	168	80	90	c	4
21-03-16	169	81	90	c	4
21-03-16	167	80	90	c	4
21-03-16	160	81	75	c	4
21-03-16	182	73	62	c	4
21-03-16	18	84	63		4
21-03-16	81	75	0		5
21-03-16	85	67	8		5
21-03-16	105	78	28		5
21-03-16	125	86	0		5
21-03-16	151	81	0	c	5
21-03-16	152	82	0	c	5
21-03-16	150	82	0	c	5
21-03-16	158	71	0		5
21-03-16	183	58	22	c	5
21-03-16	200	51	76		5
21-03-16	0	88	89		5
21-03-16	36	77	90	c	5
21-03-16	63	85	89		5
21-03-16	87	80	89		5
21-03-16	115	52	73		5
21-03-16	90	12	90		5
21-03-16	150	78	85		5
21-03-16	165	68	90		5
21-03-16	165	90	89	c	5
21-03-16	180	75	68	c	5
21-03-16	0	85	15		6
21-03-16	105	75	22		6
21-03-16	110	40	22		6
21-03-16	125	40	20	c	6
21-03-16	185	58	20		6
21-03-16	138	85	0		6
21-03-16	10	78	90	c	6
21-03-16	33	63	90		6
21-03-16	62	88	88	c	6
21-03-16	64	88	88	c	6
21-03-16	80	80	88		6
21-03-16	11	77	90	c	6
21-03-16	115	50	70		6
21-03-16	190	88	90	c	6
21-03-16	190	90	85	c	6
21-03-16	180	85	85		6
21-03-16	10	75	90		6
21-03-16	110	85	70		6
21-03-16	55	75	90		6
21-03-16	3	85	0		7
21-03-16	68	88	2	c	7
21-03-16	70	83	3	c	7
21-03-16	173	85	0		7
21-03-16	165	87	0		7
21-03-16	98	89	90	c	7
21-03-16	105	85	85		7
21-03-16	0	87	70	c	7
21-03-16	0	87	68	c	7
21-03-16	45	80	70		7
21-03-16	57	90	80	c	7
21-03-16	87	83	90		7
21-03-16	110	78	90	c	7
21-03-16	123	80	90	c	7
21-03-16	182	65	90		7
21-03-16	180	70	90		7
21-03-16	180	75	70		7
21-03-16	135	45	90	c	7
21-03-16	70	75	85		7
23-03-16	18	0	7		0
23-03-16	83	7	0		0
23-03-16	66	2	45		0
23-03-16	120	87	0		0
23-03-16	129	0	3		0
23-03-16	158	7	0		0
23-03-16	152	0	39		0
23-03-16	183	0	3		0
23-03-16	178	43	10		0
23-03-16	180	90	0		0
23-03-16	45	0	56		0
23-03-16	108	88	45		0
23-03-16	121	89	87		0
23-03-16	125	88	80		0
23-03-16	168	64	42		0
23-03-16	179	0	50		0
23-03-16	170	76	90		0
23-03-16	10	75	60		1
23-03-16	35	86	33		1
23-03-16	62	88	28		1
23-03-16	76	61	25		1
23-03-16	94	81	22		1
23-03-16	76	58	38		1
23-03-16	82	89	48		1
23-03-16	151	188	0		1
23-03-16	158	89	0		1
23-03-16	166	81	36		1
23-03-16	164	58	49		1
23-03-16	186	85	11		1
23-03-16	200	88	28		1
23-03-16	7	77	61		1
23-03-16	82	75	89		1
23-03-16	108	79	152		1
23-03-16	188	63	76		1
23-03-16	171	70	90		1
23-03-16	80	39	89		1
23-03-16	0	189	11		2
23-03-16	55	80	60		2
23-03-16	90	70	28		2
23-03-16	120	88	25		2
23-03-16	92	87	38		2
23-03-16	111	79	15		2
23-03-16	176	96	17		2
23-03-16	190	90	15		2
23-03-16	118	57	46		2
23-03-16	0	55	75		2
23-03-16	94	58	90		2
23-03-16	95	88	75		2
23-03-16	103	89	77		2
23-03-16	121	75	90		2
23-03-16	127	68	75		2
23-03-16	137	0	88		2
23-03-16	167	71	90		2
23-03-16	167	56	38		2
23-03-16	157	90	48		2
23-03-16	150	90	89		2
23-03-16	0	80	5		3
23-03-16	50	45	90		3
23-03-16	27	78	57		3
23-03-16	0	75	28		3
23-03-16	1	82	90		3
23-03-16	35	78	42		3
23-03-16	50	90	53		3
23-03-16	90	58	72		3
23-03-16	108	88	62		3
23-03-16	125	77	90	c	3
23-03-16	142	81	90	c	3
23-03-16	130	83	90	c	3
23-03-16	192	90	71		3
23-03-16	156	0	89		3
23-03-16	60	89	9		3
23-03-16	127	25	90		3
23-03-16	138	76	30		3
23-03-16	0	58	40		4
23-03-16	38	76	45		4
23-03-16	100	21	90		4
23-03-16	156	67	17	c	4
23-03-16	179	83	0	c	4
23-03-16	188	84	0	c	4
23-03-16	148	78	0		4
23-03-16	171	79	39	c	4
23-03-16	171	80	39	c	4
23-03-16	11	79	90		4
23-03-16	75	87	90		4
23-03-16	120	78	77	c	4
23-03-16	121	78	77	c	4
23-03-16	121	85	88		4
23-03-16	123	80	89	c	4
23-03-16	124	79	90		4
23-03-16	127	81	89	c	4
23-03-16	170	89	90	c	4
23-03-16	177	88	90	c	4
23-03-16	128	90	45		4
23-03-16	0	74	0		6
23-03-16	92	85	35	c	6
23-03-16	120	85	15	c	6
23-03-16	112	56	15	c	6
23-03-16	87	65	28	c	6
23-03-16	122	90	35	c	6
23-03-16	177	89	0		6
23-03-16	165	75	38	c	6
23-03-16	165	75	50	c	6
23-03-16	22	75	67		6
23-03-16	35	90	75	c	6
23-03-16	50	80	80	c	6
23-03-16	91	79	90		6
23-03-16	91	82	90	c	6
23-03-16	118	83	90	c	6
23-03-16	122	88	88	c	6
23-03-16	168	87	90	c	6
23-03-16	168	87	90	c	6
23-03-16	183	70	90	c	6
23-03-16	40	80	0		7
23-03-16	57	67	8		7
23-03-16	85	89	40	c	7
23-03-16	101	90	6		7
23-03-16	100	90	15		7
23-03-16	101	90	5		7
23-03-16	122	80	15		7
23-03-16	68	78	47		7
23-03-16	183	68	0	c	7
23-03-16	184	70	0	c	7
23-03-16	185	71	0	c	7
23-03-16	187	71	0	c	7
23-03-16	192	68	0	c	7
23-03-16	192	69	0	c	7
23-03-16	110	82	90	c	7
23-03-16	113	71	86		7
23-03-16	138	81	90		7
23-03-16	88	88	44	c	7
24-03-16	88	0	32		0
24-03-16	133	0	16		0
24-03-16	153	0	40		0
24-03-16	155	15	35		0
24-03-16	178	87	18		0
24-03-16	170	0	6		0
24-03-16	108	62	40		0
24-03-16	109	67	40		0
24-03-16	35	0	75		0
24-03-16	88	37	55		0
24-03-16	107	0	89		0
24-03-16	122	18	86		0
24-03-16	138	0	78		0
24-03-16	97	50	12		0
24-03-16	77	30	55		0
24-03-16	43	89	0		1
24-03-16	179	89	30		1
24-03-16	69	1	54		1
24-03-16	47	1	96		1
24-03-16	0	75	87		1
24-03-16	46	53	84		1
24-03-16	80	80	86		1
24-03-16	155	55	81		1
24-03-16	145	89	31		1
24-03-16	142	68	96		1
24-03-16	169	69	96		1
24-03-16	200	71	20		1
24-03-16	22	30	65		1
24-03-16	151	66	30		1
24-03-16	177	56	15		1
24-03-16	170	78	87		1
24-03-16	0	88	45		2
24-03-16	100	84	28		2
24-03-16	108	86	31		2
24-03-16	125	68	46		2
24-03-16	140	83	17		2
24-03-16	154	64	30		2
24-03-16	169	73	0		2
24-03-16	84	80	90		2
24-03-16	78	89	78		2
24-03-16	100	90	50		2
24-03-16	150	67	90		2
24-03-16	150	73	90		2
24-03-16	188	77	53		2
24-03-16	198	90	35		2
24-03-16	175	55	35		2
24-03-16	156	0	89		2
24-03-16	48	1	90		2
24-03-16	51	9	90		2
24-03-16	52	58	10		2
24-03-16	28	75	43		3
24-03-16	0	88	88		3
24-03-16	43	89	0		3
24-03-16	158	70	0		3
24-03-16	168	88	21	c	3
24-03-16	170	89	21	c	3
24-03-16	170	88	23		3
24-03-16	28	75	36		3
24-03-16	75	87	67		3
24-03-16	70	80	48		3
24-03-16	70	0	88		3
24-03-16	190	67	90		3
24-03-16	192	70	90		3
24-03-16	72	88	70		3
24-03-16	200	62	89		3
24-03-16	192	89	0		3
24-03-16	45	65	11		4
24-03-16	51	78	0		4
24-03-16	185	55	73		4
24-03-16	110	38	0	c	4
24-03-16	175	88	20	c	4
24-03-16	175	89	20	c	4
24-03-16	181	88	28	c	4
24-03-16	48	66	15		4
24-03-16	46	87	90	c	4
24-03-16	86	70	81		4
24-03-16	83	0	89		4
24-03-16	85	87	82		4
24-03-16	112	78	90		4
24-03-16	131	79	90		4
24-03-16	148	78	90		4
24-03-16	156	52	77		4
24-03-16	154	70	75		4
24-03-16	170	62	88		4
24-03-16	200	89	70		4
24-03-16	200	65	86		4
24-03-16	5	43	0		5
24-03-16	50	70	53		5
24-03-16	48	87	4		5
24-03-16	56	70	0		5
24-03-16	70	69	3	c	5
24-03-16	75	70	0	c	5
24-03-16	100	90	49		5
24-03-16	170	88	19	c	5
24-03-16	200	89	49		5
24-03-16	120	70	30		5
24-03-16	150	75	0		5
24-03-16	110	90	30	c	5
24-03-16	48	79	90	c	5
24-03-16	50	65	75		5
24-03-16	53	45	79		5
24-03-16	128	89	90		5
24-03-16	130	0	3		5
24-03-16	165	71	73	c	5
24-03-16	191	81	90	c	5
24-03-16	198	69	90		5
24-03-16	5	88	0	c	6
24-03-16	51	47	0	c	6
24-03-16	64	48	8		6
24-03-16	86	90	31	c	6
24-03-16	110	76	90		6
24-03-16	132	82	12	c	6
24-03-16	150	88	36	c	6
24-03-16	172	83	20	c	6
24-03-16	177	83	20	c	6
24-03-16	200	81	24		6
24-03-16	90	83	90	c	6
24-03-16	135	81	38		6
24-03-16	155	88	70	c	6
24-03-16	193	50	90	c	6
24-03-16	195	70	96	c	6
24-03-16	70	53	80	c	6
24-03-16	65	85	0	c	6
24-03-16	66	84	0	c	6
24-03-16	149	89	0		6
