# Supplementary material for: Proximity of signallers can maintain sexual signal variation under stabilizing selection
Source: Sci Rep. 2017 Dec 22;7:18101. doi: 10.1038/s41598-017-17327-9 (PMC5741759; doi:10.1038/s41598-017-17327-9)
Supplement: Supplementary file 3 — Dataset 2 [file 41598_2017_17327_MOESM3_ESM.csv]

date	female	female emerged	trap#	catch date	f14al	f914al	f16al	f716al	f916al	f1116al	f1116oh	total	ratio	males
14- Jul-	1063-12	13-Jul	9	15-Jul	5.02	3.42	18.45	0.7	0.52	62.34	9.55	1048.8	0.3	5
14- Jul-	1063-11	13-Jul	10	15-Jul	7.03	3.48	20.17	1.55	1.01	58.82	7.94	416.2	0.34	3
14- Jul-	1063-10	13-Jul	18	15-Jul	9.24	3.52	23.35	3.04	1.39	47.31	12.13	388.94	0.49	18
14- Jul-	10103-19	13-Jul	6	15-Jul	10.01	4.61	22.3	2.61	1.53	44.6	14.34	290.46	0.5	39
14- Jul-	1083-7	12-Jul	4	15-Jul	8.09	2.8	27.18	2.24	1.29	49.42	8.98	333.21	0.55	2
14- Jul-	1063-2	11-Jul	23	15-Jul	12.14	4.76	26	2.45	1.2	41.73	11.73	132.73	0.62	0
14- Jul-	1083-1	13-Jul	21	15-Jul	8.17	3.69	28.08	2.08	0.64	44.4	12.94	899.02	0.63	9
14- Jul-	1063-9	12-Jul	12	15-Jul	9.96	4.69	28.53	0.66	0.74	43.21	12.21	858.57	0.66	22
14- Jul-	1063-8	12-Jul	17	15-Jul	13.03	3.72	29.07	1.73	1	43.54	7.92	315.59	0.67	4
14- Jul-	1065-3	12-Jul	8	15-Jul	8.97	2.61	29.93	2.04	0.69	44.09	11.66	650.48	0.68	1
14- Jul-	10103-21	13-Jul	1	15-Jul	28.23	8.08	24.21	4.56	2.49	27.05	5.37	30.59	0.9	4
14- Jul-	1065-5	12-Jul	19	15-Jul	12.55	2.69	35.53	1.52	0.72	38.38	8.62	737.59	0.93	2
14- Jul-	1065-6	11-Jul	14	15-Jul	21.36	5.35	30.55	2.52	0.76	30.51	8.96	241.31	1	0
14- Jul-	10103-18	13-Jul	2	15-Jul	21.05	1.71	52.51	1.16	0.66	18.6	4.31	329.73	2.82	13
14- Jul-	10103-20	13-Jul	3	15-Jul	23.12	1.87	59.31	1.26	1.06	9.92	3.46	112.98	5.98	12
14- Jul-	1065-4	12-Jul	20	15-Jul	27.78	0.55	64.29	1.28	1.72	3.57	0.81	294.64	18.02	0
14- Jul-	1065-13	13-Jul	13	15-Jul	31.26	0.65	56.1	1.26	1.96	2.19	6.58	376.82	25.59	0
14- Jul-	1099-15	13-Jul	16	15-Jul	24.38	0.24	70.78	1.01	0.69	1.89	1.01	1747.82	37.41	0
14- Jul-	1099-17	13-Jul	11	15-Jul	21.14	0.14	74.78	0.8	0.44	1.67	1.03	2204.16	44.7	1
14- Jul-	1099-14	13-Jul	15	15-Jul	28.38	0.43	63.08	1.52	1.38	1.34	3.86	503.69	47.05	0
14- Jul-	1099-16	13-Jul	5	15-Jul	22.28	0.23	72.66	0.59	0.65	1.21	2.39	895.8	60.1	0
15-Jul	1063-43	13-Jul	3	16-Jul	2.16	5.82	6.68	0.77	0.38	63.1	21.1	614.24	0.11	6
15-Jul	1099-39	13-Jul	1	16-Jul	5.18	3.28	17.75	0.92	0.56	57.12	15.19	2508.32	0.31	3
15-Jul	1083-25	14-Jul	9	16-Jul	4.29	3.5	17.01	0.54	1.15	54.45	19.06	849.24	0.31	1
15-Jul	1063-41	13-Jul	15	16-Jul	7.26	9.38	12.18	1.13	0.78	37.1	32.17	1140.27	0.33	0
15-Jul	1099-37	13-Jul	14	16-Jul	5.75	5.04	18.15	0.82	0.65	50.73	18.85	1120.05	0.36	18
15-Jul	1076-31	13-Jul	11	16-Jul	7.73	4.44	17.42	2.34	1.11	48.04	18.93	523.5	0.36	5
15-Jul	1063-42	13-Jul	5	16-Jul	5.71	3.27	21.54	0.76	0.89	56.77	11.05	735.62	0.38	10
15-Jul	1063-24	14-Jul	4	16-Jul	5.96	3.9	22.29	0.65	1.13	46.67	19.41	1311.7	0.48	7
15-Jul	1079-22	14-Jul	8	16-Jul	4.77	1.5	24.5	1.2	1.37	50.61	16.05	1218.69	0.48	10
15-Jul	10103-32	13-Jul	12	16-Jul	9.76	2.98	29.68	2.47	0.74	46.69	7.69	793.6	0.64	0
15-Jul	1083-28	14-Jul	17	16-Jul	11.75	7.72	26.39	0.68	0.51	37.23	15.72	887.35	0.71	24
15-Jul	10103-36	13-Jul	16	16-Jul	10.63	2.84	34.55	1.04	0.92	39.32	10.7	1826.62	0.88	9
15-Jul	10103-33	13-Jul	6	16-Jul	18.95	4.49	32.6	1.83	1.41	29.48	11.23	307	1.11	11
15-Jul	10103-34	13-Jul	10	16-Jul	9.5	2.57	39.5	0.45	0.48	35.67	11.84	1029.84	1.11	2
15-Jul	1083-26	14-Jul	21	16-Jul	10.75	2.82	40.82	0.88	0.64	33.29	10.81	1076	1.23	1
15-Jul	10103-35	13-Jul	24	16-Jul	22.16	3.43	44.97	0.98	0.66	20.92	6.88	783.84	2.15	22
15-Jul	1076-30	13-Jul	23	16-Jul	35.09	1.7	58.52	0.99	1.18	0.54	1.98	268.99	108.84	0
15-Jul	1083-27	14-Jul	18	16-Jul	25.52	0.53	72.05	0.44	0.88	0.32	0.26	1134.24	225.86	0
15-Jul	1099-40	13-Jul	20	16-Jul	21.41	0.32	75.76	0.84	1.16	0.28	0.22	1817.4	271.33	0
15-Jul	1083-44	14-Jul	19	16-Jul	33.39	0.33	64.26	0.75	0.87	0.23	0.18	1431.01	274.38	0
15-Jul	1079-23	14-Jul	13	16-Jul	16.28	0.2	80.61	0.57	1.82	0.27	0.25	1585.11	295.51	0
15-Jul	1048-29	13-Jul	2	16-Jul	21.73	0.1	75.73	0.31	1.76	0.22	0.16	2154.62	348.02	0
16-Jul	1099-56	14-Jul	13	18-Jul	10.72	6.14	18.87	3.62	2.66	47.21	10.79	227.48	0.4	1
16-Jul	1099-49	14-Jul	24	18-Jul	7.38	5.25	19.75	0.85	0.65	45.77	20.35	777.8	0.43	5
16-Jul	1099-54	14-Jul	6	18-Jul	8.13	3.21	27.36	1.24	0.98	44.4	14.68	798.02	0.62	14
16-Jul	1065-64	14-Jul	4	18-Jul	11.67	3.84	23.85	3.32	1.61	34.92	20.79	590.31	0.68	8
16-Jul	1076-48	14-Jul	23	18-Jul	9.78	2.23	33.04	2.13	0.96	39.7	12.17	610.07	0.83	4
16-Jul	1076-53	14-Jul	8	18-Jul	8.54	1.82	36	1.32	1.27	39.74	11.31	881.46	0.91	19
16-Jul	10103-60	14-Jul	1	18-Jul	10.9	1.64	42.24	1.33	0.64	36.26	6.99	1296.44	1.16	9
16-Jul	1076-51	14-Jul	11	18-Jul	11.53	1.72	40.18	1.77	1.13	34.15	9.52	587.76	1.18	7
16-Jul	1076-45	14-Jul	19	18-Jul	11.64	1.73	42.31	0.85	0.96	34.17	8.35	626	1.24	2
16-Jul	10103-61	14-Jul	17	18-Jul	9.17	1.84	48.29	1.03	1.49	29.1	9.08	1378.43	1.66	7
16-Jul	10103-63	14-Jul	5	18-Jul	14.82	2.06	51.6	1.58	0.57	23.16	6.21	362.46	2.23	4
16-Jul	1065-66	14-Jul	9	18-Jul	28.28	0.58	65.69	2.63	1.86	0.52	0.44	308.63	125.68	0
16-Jul	1076-55	14-Jul	10	18-Jul	36.36	0.48	59.17	1.76	1.44	0.32	0.46	337.98	182.65	0
16-Jul	1065-62	14-Jul	2	18-Jul	28.94	0.42	65.63	1.94	2.44	0.33	0.31	482.54	198.6	0
16-Jul	1076-44	14-Jul	15	18-Jul	30.14	0.43	67.41	0.35	1.05	0.3	0.31	979.28	222.64	0
16-Jul	1083-47	14-Jul	21	18-Jul	27.59	0.42	68.78	0.91	1.67	0.3	0.32	933.1	227.64	0
16-Jul	1048-59	14-Jul	12	18-Jul	25.03	0.23	71.68	1.61	0.99	0.26	0.21	925.51	280.41	0
16-Jul	1065-65	14-Jul	3	18-Jul	23.09	0.26	71.78	1.72	2.74	0.25	0.17	756.8	288.42	0
16-Jul	1099-57	14-Jul	20	18-Jul	25.58	0.13	72.92	0.43	0.51	0.25	0.18	2028.05	292.81	0
16-Jul	1083-46	14-Jul	14	18-Jul	20.87	0.17	77.48	0.44	0.62	0.25	0.17	1505.33	309.52	0
16-Jul	1099-52	14-Jul	26	18-Jul	12.97	0.09	85.32	0.33	0.87	0.25	0.17	1635.99	346.79	0
16-Jul	1048-58	14-Jul	16	18-Jul	31.45	0.29	63.18	2.1	2.61	0.14	0.22	597.47	437.39	1
18-Jul	1079-94	15-Jul	5	19-Jul	4.87	1.59	24.26	1.9	1.27	53.28	12.83	556.55	0.46	0
18-Jul	1037-73	15-Jul	18	19-Jul	7.27	4.26	21.57	2.94	1.2	47.23	15.54	273.21	0.46	1
18-Jul	1037-71	15-Jul	21	19-Jul	5.99	3.26	23.32	1.81	0.72	50.63	14.26	1732.09	0.46	1
18-Jul	1010-81	15-Jul	24	19-Jul	7.81	2.32	25.67	2.76	0.48	45.31	15.66	817.22	0.57	5
18-Jul	1099-96	16-Jul	4	19-Jul	9.23	3.29	28.56	1.28	0.62	45.52	11.51	1248.69	0.63	4
18-Jul	1076-97	16-Jul	6	19-Jul	27.08	2.32	34.48	1.21	0.83	34.07	0	628.58	1.01	0
18-Jul	1065-95	15-Jul	8	19-Jul	16.61	1.98	36.72	0.57	0.56	31.77	11.78	688.94	1.16	7
18-Jul	1076-75	15-Jul	16	19-Jul	12.21	3.16	37.95	1.25	0.58	31.69	13.17	562.16	1.2	1
18-Jul	10103-98	15-Jul	1	19-Jul	18.07	3.6	37.21	2.41	0.69	30.82	7.2	349.33	1.21	3
18-Jul	1076-77	15-Jul	27	19-Jul	8.92	1.5	44.05	0.59	0.33	35.23	9.38	1696.61	1.25	5
18-Jul	10103-74	16-Jul	26	19-Jul	14.45	3.27	39.84	1.12	0.95	31.2	9.17	611.01	1.28	4
18-Jul	10103-72	16-Jul	22	19-Jul	0	3.13	51.41	4.5	2.99	37.98	0	164.99	1.35	0
18-Jul	10103-76	16-Jul	14	19-Jul	13.42	2.53	44.25	1.09	0.35	30.06	8.29	1033.08	1.47	4
18-Jul	10103-70	16-Jul	23	19-Jul	11.19	2.04	45.77	0.37	0.71	26.11	13.8	964.83	1.75	0
18-Jul	1048-83	15-Jul	9	19-Jul	45.74	1.45	46.72	1.16	3.17	0.73	1.03	208.69	64.16	0
18-Jul	1048-89	15-Jul	3	19-Jul	46.44	0.61	49.73	0.66	0.91	0.52	1.13	325.92	95.47	0
18-Jul	1099-69	15-Jul	25	19-Jul	32.5	1.13	61.92	1.47	0.85	0.58	1.55	381.62	106.12	0
18-Jul	1048-87	15-Jul	2	19-Jul	19.97	0.53	77.86	0.49	0.59	0.3	0.25	901.13	256.25	0
18-Jul	1048-86	15-Jul	13	19-Jul	24.83	0.21	71.09	1.81	1.59	0.27	0.2	892.79	260.56	0
18-Jul	1048-88	15-Jul	11	19-Jul	20.64	0.24	75.89	1.5	1.1	0.25	0.38	693.7	306.2	0
18-Jul	1079-84	15-Jul	20	19-Jul	19.32	0.3	77.34	1.63	0.91	0.25	0.24	813.11	309.53	0
18-Jul	1079-85	15-Jul	15	19-Jul	21.35	0.35	74.33	1.13	2.39	0.23	0.23	596.45	318.44	0
18-Jul	1048-80	15-Jul	10	19-Jul	20.05	0.32	77.67	0.35	0.91	0.23	0.48	650.15	336.11	0
18-Jul	1079-92	15-Jul	17	19-Jul	14.79	0.18	82.39	1.05	1.05	0.18	0.35	1258.19	469.58	0
18-Jul	1079-91	15-Jul	30	19-Jul	24.96	0.25	72.11	1	1.36	0.15	0.17	995.71	476.6	0
18-Jul	1079-93	15-Jul	7	19-Jul	13.11	0.14	83.83	0.77	1.73	0.16	0.27	1316.96	520.72	0
18-Jul	1079-90	15-Jul	29	19-Jul	18.99	0.19	78.91	0.64	0.97	0.15	0.15	1148.67	541.63	0
18-Jul	1076-79	15-Jul	28	19-Jul	20.1	0.18	78.15	0.7	0.56	0.14	0.17	1535.09	574.9	0
18-Jul	1065-67	15-Jul	32	19-Jul	16.86	0.2	80.9	0.38	1.38	0.12	0.14	2406.87	660.21	0
18-Jul	1048-78	15-Jul	12	19-Jul	22.71	0.18	73.97	0.71	2.1	0.11	0.23	1654.92	672.59	0
18-Jul	1048-82	15-Jul	19	19-Jul	18.14	0.12	80.21	0.79	0.52	0.11	0.12	2359.28	728.4	0
Jul-19	1037-108	1- Jul-	10	20- Jul-	6.42	2.9	20.16	2.67	0.85	55.81	11.19	833.68	0.36	0
Jul-19	1037-107	1- Jul-	16	20- Jul-	8.74	3.82	24.24	2.77	0.89	50.03	9.51	373.31	0.48	1
Jul-19	1079-118	1- Jul-	7	20- Jul-	6.06	1.19	27.76	1.49	0.97	48.81	13.72	2035.59	0.57	0
Jul-19	1010-103	12- Jul-	22	20- Jul-	8.06	1.84	28.19	0.89	0.8	44.24	15.99	1463.01	0.64	0
Jul-19	1037-109	1- Jul-	9	20- Jul-	10.01	3.25	28.38	2.2	1.5	41.89	12.77	195.6	0.68	0
Jul-19	1010-102	12- Jul-	25	20- Jul-	9.05	2.4	32.16	0.72	0.46	43.82	11.4	1894.73	0.73	0
Jul-19	1010-105	12- Jul-	21	20- Jul-	38.6	1.3	29.2	1.82	3.14	25.93	0	360.64	1.13	0
Jul-19	1010-104	11- Jul-	27	20- Jul-	10.14	1.27	50.8	0.67	0.38	25.39	11.36	1637.01	2	1
Jul-19	1048-116	1- Jul-	3	20- Jul-	31.33	1.4	61.1	2.26	1.32	1.26	1.31	234.62	48.45	0
Jul-19	1048-113	1- Jul-	14	20- Jul-	29.67	1.26	64.51	1.5	1.87	0.5	0.69	242.01	129.08	0
Jul-19	1079-119	1- Jul-	4	20- Jul-	24.58	0.63	70.43	1.44	1.56	0.54	0.82	522.37	130.62	0
Jul-19	1083-101	12- Jul-	26	20- Jul-	18.55	0.28	78.12	1.14	0.96	0.54	0.39	761.28	145.34	0
Jul-19	1048-114	1- Jul-	11	20- Jul-	26.76	0.56	70.71	0.43	0.88	0.48	0.18	1285.98	145.81	0
Jul-19	1083-99	13- Jul-	24	20- Jul-	23.69	0.41	72.48	1.25	1.04	0.5	0.63	777.22	145.98	0
Jul-19	1083-100	11- Jul-	23	20- Jul-	30.07	0.71	66.36	0.68	0.88	0.45	0.85	890.95	146.82	0
Jul-19	1048-115	1- Jul-	8	20- Jul-	32.06	0.64	63.54	1.18	1.52	0.42	0.64	573.68	152.76	0
Jul-19	1048-120a	1- Jul-	5	20- Jul-	27.54	0.54	70.46	0.5	0.52	0.19	0.25	1190.7	371.28	0
Jul-19	1037-110	1- Jul-	15	20- Jul-	20.35	0.3	77.36	0.93	0.62	0.19	0.25	1616.85	410.52	0
Jul-19	1079-117	1- Jul-	6	20- Jul-	20.72	0.18	74.53	1.05	2.99	0.16	0.36	1465.33	462.48	0
Jul-19	1079-120b	1- Jul-	1	20- Jul-	16.94	0.14	78.81	0.93	3.02	0.16	0	1714.57	494.13	0
Jul-19	1037-112	1- Jul-	12	20- Jul-	14.59	0.18	84.07	0.34	0.5	0.12	0.21	3224.47	685.22	0
Jul-20	1037-122	1- Jul-	15	21- Jul-	4.39	3.81	20.54	0.54	0.53	57.67	12.52	1352.74	0.36	22
Jul-20	1037-123	1- Jul-	22	21- Jul-	7.56	3.14	23.16	0.62	0.86	55.04	9.62	1239.19	0.42	25
Jul-20	1010-127	1- Jul-	8	21- Jul-	5	2.7	19.39	1.7	1.02	43.17	27.02	331.31	0.45	34
Jul-20	1037-121	1- Jul-	14	21- Jul-	5.99	2.72	25.37	1.09	0.76	53.15	10.92	1664.14	0.48	5
Jul-20	1037-125a	1- Jul-	21	21- Jul-	4.85	2.68	24.14	0.81	1.32	50.18	16.01	798.6	0.48	12
Jul-20	1037-126	1- Jul-	11	21- Jul-	5.89	2.95	23.56	0.54	0.93	47.9	18.22	1382.59	0.49	12
Jul-20	1079-131	1- Jul-	1	21- Jul-	4.84	1.69	26.48	0.98	1.42	52.72	11.87	2101.77	0.5	14
Jul-20	1010-128	1- Jul-	5	21- Jul-	5.87	2.38	28.13	0.21	0.38	51.23	11.8	1844.62	0.55	19
Jul-20	1037-124	1- Jul-	16	21- Jul-	5.31	2.05	33.05	0.76	1.13	55.55	2.15	718.67	0.59	6
Jul-20	1099-135	1- Jul-	6	21- Jul-	5.84	2.28	28.93	0.39	0.33	46.28	15.96	1519.11	0.63	11
Jul-20	1079-130	1- Jul-	9	21- Jul-	5.81	1.11	31.76	1.9	1.81	45.31	12.3	1113.6	0.7	11
Jul-20	1010-129	1- Jul-	10	21- Jul-	7.59	1.38	32.17	1.78	1.37	43.84	11.87	2086.8	0.73	7
Jul-20	1037-125	1- Jul-	12	21- Jul-	7.68	1.75	38.63	1.02	1.72	39.13	10.08	858	0.99	3
Jul-20	1076-133	1- Jul-	4	21- Jul-	14	0.14	84.12	0.33	0.96	0.3	0.15	2674.32	278.06	0
Jul-20	1099-136	1- Jul-	7	21- Jul-	17.98	0.18	80.21	0.28	0.87	0.28	0.2	2171.01	282.01	0
Jul-20	1079-132	1- Jul-	2	21- Jul-	14.7	0.15	82.9	0.39	1.52	0.23	0.11	3044.78	359.96	0
Jul-21	1010-137	1- Jul-	7	22- Jul-	5.97	2.72	14.71	1.66	1.3	67.21	6.44	356.86	0.22	1
Jul-21	1010-144	1- Jul-	9	22- Jul-	5.3	4.11	12.68	2.38	1.35	55.66	18.51	915.37	0.23	6
Jul-21	1037-141	1- Jul-	4	22- Jul-	4.53	4.05	14.18	4.28	1.64	57.8	13.51	149.34	0.25	0
Jul-21	1079-143	1- Jul-	12	22- Jul-	4.26	3.5	14.14	2.05	1.18	56.73	18.13	1120.78	0.25	25
Jul-21	1010-140	1- Jul-	5	22- Jul-	6.25	6.83	14.38	1.06	1.97	57.58	11.93	615.08	0.25	0
Jul-21	1010-145	1- Jul-	11	22- Jul-	14.58	7.64	17.31	2.52	1.98	45.15	10.82	112.8	0.38	13
Jul-21	1099-139	1- Jul-	6	22- Jul-	8.05	5.06	21.02	1.82	2.11	51.94	10	423.73	0.4	0
Jul-21	1083-146	1- Jul-	1	22- Jul-	5.79	2.73	22.64	2.13	1.29	51.55	13.87	666.95	0.44	4
Jul-21	1083-149	1- Jul-	2	22- Jul-	5	1.38	27.61	2.2	0.84	49.93	13.05	1278.08	0.55	12
Jul-21	1037-142	1- Jul-	10	22- Jul-	6.86	3.11	27.32	0.92	1.06	48.65	12.08	960.79	0.56	8
Jul-21	1076-138	1- Jul-	8	22- Jul-	12.63	6.63	21.78	6.7	4.58	34.59	13.09	24.39	0.63	5
Jul-21	1048-147	1- Jul-	3	22- Jul-	25.06	0.56	71.25	0.72	1.53	0.47	0.41	763.49	151.1	0
