# Supplementary material for: Proximity of signallers can maintain sexual signal variation under stabilizing selection
Source: Sci Rep. 2017 Dec 22;7:18101. doi: 10.1038/s41598-017-17327-9 (PMC5741759; doi:10.1038/s41598-017-17327-9)
Supplement: Supplementary file 4 — Dataset 3 [file 41598_2017_17327_MOESM4_ESM.csv]

Treatment	TimeNight	Time in	time mating/out	Time	Mating
L_in_LL	25:17:00	23:13	0:17	1:00	0
L_in_LL	25:17:00	23:13	0:17	1:00	0
Y_in_YL	25:34:00	1:17	1:34	0:17	0
L_in_YL	25:34:00	1:17	1:34	0:17	0
Y_in_YL	22:41:00	22:30	22:41	0:11	1
L_in_YL	22:41:00	22:30	22:41	0:11	0
Y_in_YY	22:49:00	22:30	22:49	0:19	1
Y_in_YY	22:49:00	22:30	22:49	0:19	0
Y_in_YY	23:03:00	22:50	23:03	0:13	1
Y_in_YY	23:03:00	22:50	23:03	0:13	0
L_in_YL	25:20:00	0:28	1:20	0:52	1
Y_in_YL	25:20:00	0:28	1:20	0:52	1
Y_in_YY	24:23:00	0:09	0:23	0:14	0
Y_in_YY	24:23:00	0:09	0:23	0:14	1
Y_in_YY	25:05:00	0:37	1:05	0:28	0
Y_in_YY	25:05:00	0:37	1:05	0:28	1
Y_in_YY	24:10:00	23:31	0:10	0:39	0
Y_in_YY	24:10:00	23:31	0:10	0:39	1
Y_in_YY	24:40:00	0:21	0:40	0:19	0
Y_in_YY	24:40:00	0:21	0:40	0:19	1
Y_in_YY	25:29:00	1:07	1:29	0:22	0
Y_in_YY	25:29:00	1:07	1:29	0:22	1
L_in_LL	25:54:00	0:54	1:54	1:00	0
L_in_LL	25:54:00	0:54	1:54	1:00	0
Y_in_YY	26:54:00	1:52	2:54	1:00	0
Y_in_YY	26:54:00	1:52	2:54	1:00	0
Y_in_YY	46:07:00	22:00	22:07	0:07	0
Y_in_YY	46:07:00	22:00	22:07	0:07	1
Y_in_YY	23:02:00	22:00	23:02	1:00	0
Y_in_YY	23:02:00	22:00	23:02	1:00	0
Y_in_YY	47:15:00	23:03	23:15	0:12	0
Y_in_YY	47:15:00	23:03	23:15	0:12	1
Y_in_YY	47:52:00	23:20	23:52	0:32	1
Y_in_YY	47:52:00	23:20	23:52	0:32	0
L_in_LL	47:52:00	22:25	23:52	1:00	0
L_in_LL	47:52:00	22:25	23:52	1:00	0
Y_in_YL	24:45:00	0:33	0:45	0:12	1
L_in_YL	24:45:00	0:33	0:45	0:12	0
Y_in_YY	22:45:00	22:15	22:45	0:30	0
Y_in_YY	22:45:00	22:15	22:45	0:30	1
Y_in_YY	22:46:00	21:45	22:46	1:00	0
Y_in_YY	22:46:00	21:45	22:46	1:00	0
Y_in_YY	24:02:00	0:00	0:02	0:02	0
Y_in_YY	24:02:00	0:00	0:02	0:02	1
Y_in_YL	25:25:00	0:20	1:25	1:00	0
L_in_YL	25:25:00	0:20	1:25	1:00	0
Y_in_YY	22:05:00	21:41	22:05	0:24	0
Y_in_YY	22:05:00	21:41	22:05	0:24	1
Y_in_YY	22:48:00	21:52	22:48	0:56	0
Y_in_YY	22:48:00	21:52	22:48	0:56	1
L_in_LL	23:00:00	21:50	23:00	1:00	0
L_in_LL	23:00:00	21:50	23:00	1:00	0
Y_in_YY	23:15:00	22:15	23:15	1:00	0
Y_in_YY	23:15:00	22:15	23:15	1:00	0
Y_in_YY	23:20:00	23:16	23:20	0:04	0
Y_in_YY	23:20:00	23:16	23:20	0:04	1
L_in_YL	24:12:00	0:00	0:12	0:12	0
Y_in_YL	24:12:00	0:00	0:12	0:12	1
Y_in_YY	24:23:00	0:10	0:23	0:13	1
Y_in_YY	24:23:00	0:10	0:23	0:13	1
Y_in_YY	24:35:00	0:11	0:35	0:24	0
Y_in_YY	24:35:00	0:11	0:35	0:24	1
Y_in_YY	25:29:00	1:00	1:29	0:29	0
Y_in_YY	25:29:00	1:00	1:29	0:29	1
L_in_LL	26:26:00	0:44	2:26	1:00	0
L_in_LL	26:26:00	0:44	2:26	1:00	0
Y_in_YY	23:04:00	22:50	23:04	0:14	1
Y_in_YY	23:04:00	22:50	23:04	0:14	1
Y_in_YY	23:13:00	23:07	23:13	0:06	1
Y_in_YY	23:13:00	23:07	23:13	0:06	1
L_in_YL	24:05:00	23:20	0:05	0:45	0
Y_in_YL	24:05:00	23:20	0:05	0:45	1
Y_in_YY	24:17:00	0:14	0:17	0:03	0
Y_in_YY	24:17:00	0:14	0:17	0:03	1
L_in_YL	2:03:00	1:00	2:03	1:00	1
Y_in_YL	2:03:00	1:00	2:03	1:00	0
Y_in_YY	25:50:00	1:45	1:50	0:05	1
Y_in_YY	25:50:00	1:45	1:50	0:05	1
L_in_YL	27:05:00	2:05	3:05	1:00	0
Y_in_YL	27:05:00	2:05	3:05	1:00	0
Y_in_YY	22:47:00	22:35	22:47	0:12	0
Y_in_YY	22:47:00	22:35	22:47	0:12	1
L_in_YL	22:47:00	22:39	22:47	0:08	0
Y_in_YL	22:47:00	22:39	22:47	0:08	1
L_in_YL	23:18:00	22:42	23:18	0:36	0
Y_in_YL	23:18:00	22:42	23:18	0:36	1
Y_in_YY	23:37:00	22:45	23:37	0:52	0
Y_in_YY	23:37:00	22:45	23:37	0:52	1
L_in_YL	23:38:00	23:07	23:38	0:31	0
Y_in_YL	23:38:00	23:07	23:38	0:31	1
L_in_LL	23:44:00	22:30	23:44	1:00	0
L_in_LL	23:44:00	22:30	23:44	1:00	0
L_in_YL	23:47:00	23:36	23:47	0:11	0
Y_in_YL	23:47:00	23:36	23:47	0:11	1
L_in_YL	23:45:00	22:52	23:45	0:53	0
Y_in_YL	23:45:00	22:52	23:45	0:53	1
Y_in_YY	24:14:00	23:45	0:14	0:29	1
Y_in_YY	24:14:00	23:45	0:14	0:29	1
L_in_YL	24:22:00	0:12	0:22	0:10	0
Y_in_YL	24:22:00	0:12	0:22	0:10	1
L_in_YL	24:40:00	0:36	0:40	0:04	0
Y_in_YL	24:40:00	0:36	0:40	0:04	1
Y_in_YY	25:00:00	0:20	1:00	0:40	0
Y_in_YY	25:00:00	0:20	1:00	0:40	1
L_in_YL	25:01:00	0:55	1:01	0:06	0
Y_in_YL	25:01:00	0:55	1:01	0:06	1
L_in_YL	25:01:00	0:53	1:03	0:10	1
Y_in_YL	25:03:00	0:53	1:03	0:10	1
L_in_YL	25:39:00	1:15	1:39	0:24	0
Y_in_YL	25:39:00	1:15	1:39	0:24	1
L_in_LL	25:42:00	23:33	1:42	1:00	0
L_in_LL	25:42:00	23:33	1:42	1:00	0
L_in_YL	26:20:00	1:33	2:20	0:47	0
Y_in_YL	26:20:00	1:33	2:20	0:47	1
L_in_YL	26:37:00	1:35	2:37	1:00	0
Y_in_YL	26:37:00	1:35	2:37	1:00	0
Y_in_YY	26:35:00	1:47	2:35	0:48	0
Y_in_YY	26:35:00	1:47	2:35	0:48	1
Y_in_YL	26:40:00	1:39	2:40	1:00	0
L_in_YL	26:40:00	1:39	2:40	1:00	0
Y_in_YY	23:00:00	22:48	23:00	0:12	0
Y_in_YY	23:00:00	22:48	23:00	0:12	1
L_in_YL	23:52:00	22:51	23:52	1:00	0
Y_in_YL	23:52:00	22:51	23:52	1:00	1
L_in_YL	23:48:00	23:39	23:48	0:09	0
Y_in_YL	23:48:00	23:39	23:48	0:09	1
Y_in_YY	24:40:00	0:26	0:40	0:14	0
Y_in_YY	24:40:00	0:26	0:40	0:14	1
L_in_LL	24:50:00	23:39	0:50	1:00	0
L_in_LL	24:50:00	23:39	0:50	1:00	0
L_in_YL	25:01:00	0:57	1:01	0:04	0
Y_in_YL	25:01:00	0:57	1:01	0:04	1
L_in_LL	27:15:00	1:55	3:15	1:00	0
L_in_LL	27:15:00	1:55	3:15	1:00	0
L_in_YL	22:38:00	22:35	22:38	0:03	0
Y_in_YL	22:38:00	22:35	22:38	0:03	1
Y_in_YY	22:53:00	22:35	22:53	0:18	1
Y_in_YY	22:53:00	22:35	22:53	0:18	1
L_in_YL	22:54:00	22:52	22:54	0:02	0
Y_in_YL	22:54:00	22:52	22:54	0:02	1
L_in_YL	23:16:00	23:10	23:16	0:06	0
Y_in_YL	23:16:00	23:10	23:16	0:06	1
L_in_YL	23:40:00	23:26	23:40	0:14	0
Y_in_YL	23:40:00	23:26	23:40	0:14	1
L_in_YL	23:28:00	23:21	23:28	0:07	0
Y_in_YL	23:28:00	23:21	23:28	0:07	1
L_in_YL	23:41:00	23:30	23:41	0:11	0
Y_in_YL	23:41:00	23:30	23:41	0:11	1
L_in_LL	24:35:00	22:51	0:35	1:00	0
L_in_LL	24:35:00	22:51	0:35	1:00	0
L_in_YL	24:10:00	0:05	0:10	0:05	0
Y_in_YL	24:10:00	0:05	0:10	0:05	1
Y_in_YY	24:30:00	23:51	0:30	0:39	0
Y_in_YY	24:30:00	23:51	0:30	0:39	1
Y_in_YL	24:51:00	0:40	0:51	0:11	1
L_in_YL	24:51:00	0:40	0:51	0:11	1
L_in_YL	25:01:00	0:52	1:01	0:09	1
Y_in_YL	25:01:00	0:52	1:01	0:09	0
L_in_LL	26:12:00	1:12	2:12	1:00	0
L_in_LL	26:12:00	1:12	2:12	1:00	0
L_in_YL	25:14:00	1:11	1:14	0:03	0
Y_in_YL	25:14:00	1:11	1:14	0:03	1
L_in_LL	26:33:00	1:21	2:33	1:00	0
L_in_LL	26:33:00	1:21	2:33	1:00	0
L_in_YL	26:41:00	1:44	2:41	0:57	0
Y_in_YL	26:41:00	1:44	2:41	0:57	1
Y_in_YY	23:15:00	22:42	23:15	0:33	0
Y_in_YY	23:15:00	22:42	23:15	0:33	1
L_in_LL	23:42:00	22:42	23:42	1:00	0
L_in_LL	23:42:00	22:42	23:42	1:00	0
Y_in_YY	24:09:00	23.53	0:09	0:16	0
Y_in_YY	24:09:00	23:53	0:09	0:16	1
Y_in_YL	24:24:00	23:49	0:24	0:35	1
L_in_YL	24:24:00	23:49	0:24	0:35	0
L_in_YL	24:45:00	0:23	0:45	0:22	1
Y_in_YL	24:45:00	0:23	0:45	0:22	0
L_in_LL	26:30:00	1:30	2:30	1:00	0
L_in_LL	26:30:00	1:30	2:30	1:00	0
Y_in_YL	25:37:00	1:08	1:37	0:29	1
L_in_YL	25:37:00	1:08	1:37	0:29	0
L_in_LL	26:20:00	1:20	2:20	1:00	0
L_in_LL	26:20:00	1:20	2:20	1:00	0
Y_in_YL	26:32:00	1:35	2:32	0:57	1
L_in_YL	26:32:00	1:35	2:32	0:57	1
L_in_YL	26:35:00	1:35	2:35	1:00	0
Y_in_YL	26:35:00	1:35	2:35	1:00	0
H_alone	22:36:00	21:47	22:36	0:49	1
Y_alone	22:36:00	21:47	22:36	0:49	0
H_alone	24:30:00	0:02	0:30	0:28	1
Y_alone	24:35:00	0:02	0:35	0:33	1
Y_alone	24:53:00	0:42	0:53	0:11	1
H_alone		0:42	1:42	1:00	0
Y_alone	25:23:00	1:08	1:23	0:15	1
H_alone	26:08:00	1:08	2:08	1:00	0
Y_alone	25:57:00	1:08	1:57	0:49	1
H_alone	26:08:00	1:08	2:08	1:00	0
H_alone	26:31:00	1:38	2:31	0:53	1
Y_alone	26:35:00	1:38	2:35	0:57	1
H_alone	75:03:12	2:03	3:03	1:00	0
Y_alone	75:03:12	2:03	3:03	1:00	0
L_in_LL	23:56:00	22:56	23:56	1:00	0
L_in_LL	23:56:00	22:56	23:56	1:00	0
L_in_YL	25:06:00	0:06	1:06	1:00	0
Y_in_YL	25:06:00	0:06	1:06	1:00	0
Y_in_YL	25:33:00	1:20	1:33	0:13	1
L_in_YL	25:33:00	1:20	1:33	0:13	0
Y_in_YY	26:05:00	1:20	2:05	0:45	1
Y_in_YY	26:05:00	1:20	2:05	0:45	0
L_in_LL	26:15:00	1:15	2:15	1:00	0
L_in_LL	26:15:00	1:15	2:15	1:00	0
Y_alone	23:40:00	22:40	23:40	1:00	0
H_alone	23:40:00	22:40	23:40	1:00	0
H_alone	23:50:00	23:35	23:50	0:15	1
Y_alone	23:50:00	23:35	23:50	0:15	1
H_alone	24:05:00	23:15	0:05	0:50	1
Y_alone	25:15:00	23:15	0:15	1:00	0
H_alone	25:15:00	23:15	0:15	1:00	0
Y_alone	24:05:00	23:15	0:05	0:50	1
Y_alone	25:05:00	0:05	1:05	1:00	0
H_alone	25:05:00	0:05	1:05	1:00	0
H_alone	25:15:00	0:43	1:15	0:32	1
Y_alone	25:43:00	0:43	1:43	1:00	0
Y_alone	25:33:00	0:33	1:33	1:00	0
H_alone	25:33:00	0:33	1:33	1:00	0
H_alone	26:35:00	1:35	2:35	1:00	0
Y_alone	25:55:00	1:35	1:55	0:20	1
H_alone	25:10:00	0:10	1:10	1:00	0
Y_alone	25:10:00	0:10	1:10	1:00	0
L_in_YL	24:18:00	0:15	0:18	0:03	1
Y_in_YL	24:18:00	0:15	0:18	0:03	1
Y_in_YY	24:45:00	23:57	0:45	0:48	1
Y_in_YY	24:45:00	23:57	0:45	0:48	1
Y_in_YY	26:50:00	2:00	2:50	0:50	1
Y_in_YY	26:50:00	2:00	2:50	0:50	0
L_in_LL	27:00:00	2:00	3:00	1:00	0
L_in_LL	27:00:00	2:00	3:00	1:00	0
H_alone	24:00:00	23:28	0:00	0:32	1
Y_alone	24:28:00	23:28	0:28	1:00	0
H_alone	24:45:00	0:23	0:45	0:22	1
Y_alone	25:23:00	0:23	1:23	1:00	0
H_alone	25:00:00	0:10	1:00	0:50	1
Y_alone	25:10:00	0:10	1:10	1:00	0
H_alone	25:11:00	1:02	1:11	0:09	1
Y_alone	26:02:00	1:02	2:02	1:00	0
Y_alone	25:28:00	1:00	1:28	0:28	1
H_alone	26:00:00	1:00	2:00	1:00	0
H_alone	25:40:00	1:19	1:40	0:21	1
Y_alone	26:19:00	1:19	2:19	1:00	0
H_alone	25:43:00	1:30	1:43	0:13	1
Y_alone	25:43:00	1:30	1:43	0:13	0
Y_alone	25:55:00	0:55	1:55	1:00	1
H_alone	25:55:00	0:55	1:55	1:00	0
H_alone	25:55:00	0:55	1:55	1:00	0
Y_alone	25:55:00	0:55	1:55	1:00	0
Y_alone	26:48:00	1:48	2:48	1:00	0
H_alone	26:05:00	1:48	2:05	0:17	1
H_alone	26:05:00	1:48	2:05	0:17	1
Y_alone	26:05:00	1:48	2:05	0:17	1
Y_alone	26:30:00	2:00	2:30	0:30	1
H_alone	26:30:00	2:00	2:30	0:30	1
Y_alone	26:30:00	2:13	2:30	0:17	1
Y_alone	26:30:00	2:13	2:30	0:17	1
H_alone	26:30:00	2:13	2:30	0:17	1
H_alone	27:13:00	2:13	3:13	1:00	0
Y_alone	27:37:00	2:37	3:37	1:00	0
Y_alone	27:37:00	2:37	3:37	1:00	0
Y_in_YY	24:40:00	0:34	0:40	0:06	1
Y_in_YY	24:40:00	0:34	0:40	0:06	1
L_in_YL	24:50:00	0:47	0:50	0:03	0
Y_in_YL	24:50:00	0:47	0:50	0:03	1
Y_in_YL	25:30:00	1:23	1:30	0:07	1
L_in_YL	25:30:00	1:23	1:30	0:07	0
L_in_YL	26:00:00	1:50	2:00	0:10	0
Y_in_YL	26:00:00	1:50	2:00	0:10	1
L_in_LL	26:45:00	1:45	2:45	1:00	0
L_in_LL	26:45:00	1:45	2:45	1:00	0
L_in_LL	27:05:00	2:05	3:05	1:00	0
L_in_LL	27:05:00	2:05	3:05	1:00	0
H_alone	24:41:00	0:27	0:41	0:14	1
Y_alone	25:27:00	0:27	1:27	1:00	0
Y_alone	25:15:00	0:58	1:15	0:17	1
H_alone	25:58:00	0:58	1:58	1:00	0
H_alone	25:32:00	1:20	1:32	0:12	1
Y_alone	26:20:00	1:20	2:20	1:00	0
Y_alone	25:32:00	1:20	1:32	0:12	1
H_alone	25:32:00	1:20	1:32	0:12	1
Y_alone	26:10:00	1:54	2:10	0:16	1
H_alone	26:54:00	1:54	2:54	1:00
H_alone	26:10:00	1:58	2:10	0:12	1
Y_alone	26:58:00	1:58	2:58	1:00
Y_alone	26:10:00	2:02	2:10	0:08	1
H_alone	27:02:00	2:02	3:02	1:00
H_alone	26:30:00	2:15	2:30	0:15	1
Y_alone	27:15:00	2:15	3:15	1:00
H_alone	26:30:00	2:20	2:30	0:10	1
Y_alone	27:20:00	2:20	3:20	1:00
Y_alone	26:45:00	2:10	2:45	0:35	1
H_alone	26:45:00	2:10	2:45	0:35	0
