# Supplementary material for: Proximity of signallers can maintain sexual signal variation under stabilizing selection
Source: Sci Rep. 2017 Dec 22;7:18101. doi: 10.1038/s41598-017-17327-9 (PMC5741759; doi:10.1038/s41598-017-17327-9)
Supplement: Supplementary file 5 — Dataset 4 [file 41598_2017_17327_MOESM5_ESM.csv]

female	region	year	x14al	z914al	x16al	z716al	z916al	z1116al	z1116oh	total	ratio
hv-ms-108f	ms	2005	0.54	3.15	6.26	1.49	1.28	81.16	6.12	112	0.077163552
hv-ms-104f	ms	2005	1.02	4.96	11.59	1.33	1.74	68.55	10.81	182	0.169096289
hv-ms-110f	ms	2005	1	5.8	10.84	2.47	1.18	59.74	18.96	79	0.181428894
hv-ms-112f	ms	2005	0.69	2.56	11.56	1.02	0.73	63.6	19.83	91	0.181802984
hv-ms-101f	ms	2005	0.89	4.35	13.11	2.34	1.01	61.63	16.67	82	0.212760635
hv-ms-111f	ms	2005	1.47	5.7	12.96	1.63	0.41	53.28	24.56	63	0.243167925
hv-ms-109f	ms	2005	1.2	4.23	16.74	0.95	0.64	67.81	8.42	63	0.246871171
hv-ms-102f	ms	2005	1.47	8.95	14.46	2.89	1.5	54.98	15.75	25	0.263051107
hv-ms-106f	ms	2005	1.31	4.27	15.42	3.2	4.58	53.93	17.29	37	0.285974906
hv-ms-105f	ms	2005	1.18	6.07	16.19	2.21	1.78	54.94	17.62	110	0.29472014
hv-ms-103f	ms	2005	2.03	3.84	22.63	1.85	1.98	59.05	8.61	68	0.383213489
hv-ms-113f	ms	2005	1.81	6.4	14.55	2.44	0.66	35.18	38.95	20	0.41365961
hv-ms-114f	ms	2005	1.89	6.49	21.44	1.78	0.62	46.82	20.97	121	0.457935126
hv-ms-118f	ms	2005	2.8	6.84	28.85	1.82	0.21	44.83	14.64	99	0.643599406
Hv-ms-2-1-12-22	ms	2005	1.48	1.6	38.06	0.46	1.04	48.7	8.67	247	0.781471133
hv-ms-117f	ms	2005	3.2	2.4	37.64	2.54	0.53	41.27	12.42	39	0.912028028
hv-ms-2-1-1-5	ms	2005	1.8	2.01	42.21	1.07	1.1	41.93	9.89	71	1.006577949
hv-ms-2-1-24	ms	2005	2.94	4.04	38.5	1.28	0.64	38.2	14.4	37	1.007834459
hv-ms-2-2-1-5	ms	2005	1.73	1.91	46.82	0.68	0.26	41.37	7.23	138	1.131728051
hv-ms-2-1-3	ms	2005	3.24	3.56	47.87	1.77	0.92	35.3	7.34	60	1.355976805
hv-mxe-4	mxe	2005	1.56	4.55	12.75	2.02	0.63	66.92	11.57	191	0.190458896
hv-mxe-3-6	mxe	2005	1.45	6.53	15.48	0.5	0.39	66.56	9.09	156	0.232606215
hv-mxe-16c	mxe	2005	1.17	1.77	17.64	1.86	0.62	70.23	6.71	125	0.251152969
hv-mxe-12c	mxe	2005	1.35	3.91	18.31	0.56	0.26	64.77	10.84	190	0.282761895
hv-mxe-14	mxe	2005	1.65	4.09	19.1	0.76	0.39	62.79	11.22	188	0.304229437
hv-mxe-15c	mxe	2005	1.53	2.62	21.24	1.31	0.66	69.24	3.4	66	0.306712371
hv-mxe-11	mxe	2005	1.26	4.03	18.1	1.41	0.78	58.82	15.6	42	0.307808656
hv-mxe-12	mxe	2005	1.34	3.58	19.33	0.44	0.21	61.37	13.73	431	0.314951908
hv-mxe-25c	mxe	2005	1.23	2.21	20.29	0.61	0.37	63.36	11.92	149	0.320297692
hv-mxe-3-1-3	mxe	2005	1.02	2.55	21.63	0.39	0.23	64.02	10.16	280	0.337858955
hv-mxe-11c	mxe	2005	2.18	3.08	22.43	2.37	1.02	64.18	4.75	554	0.349431094
hv-mxe-28	mxe	2005	1.95	4.85	23.07	1.24	0.53	57.73	10.64	141	0.39957864
hv-mxe-9	mxe	2005	1.99	3.71	25.22	0.66	0.56	58.57	9.29	619	0.43065105
hv-mxe-29	mxe	2005	3.65	7.59	24.88	1.08	0.36	56.62	5.82	78	0.439496512
hv-mxe-13	mxe	2005	2.23	7.26	21.38	1.67	0.31	47.56	19.6	120	0.4496227
hv-mxe-15	mxe	2005	2.03	4.23	26.98	0.67	0	53.44	12.64	427	0.504910248
hv-mxe-24c	mxe	2005	1.75	3.41	30.16	0.52	0.29	54.5	9.37	237	0.553367531
hv-mxe-7	mxe	2005	2.41	6.73	24.07	2.25	0.34	42.15	22.05	142	0.571111252
hv-mxe-18	mxe	2005	3.25	4.14	30.27	1.22	0.9	51.9	8.33	27	0.583360376
hv-mxe-1-1-3	mxe	2005	1.3	2.24	32.28	1.21	0.26	51.53	11.17	161	0.626485806
hv-mxe-30	mxe	2005	4.51	7.12	31.1	1.41	0.68	48.26	6.92	117	0.644426632
hv-mxe-31	mxe	2005	3.34	3.96	36.34	1.11	0.48	51.91	2.85	48	0.700111139
hv-mxe-6	mxe	2005	2.52	4.99	34.64	0.42	0.15	48.45	8.82	477	0.714941878
hv-mxe-3-7	mxe	2005	2.35	3.07	34.93	0.88	0.22	48.44	10.1	348	0.721099013
hv-mxe-16	mxe	2005	4.27	6.18	35.12	1.01	0.45	47.06	5.91	116	0.746319491
hv-mxe-23c	mxe	2005	1.97	1.71	41.11	1.06	0.95	49.74	3.45	69	0.826455274
hv-mxe-5	mxe	2005	2.92	3.07	38.85	1.31	0.3	44.29	9.26	122	0.877202726
hv-mxe-3-12-16-5	mxe	2005	1.63	1.57	42.05	0.31	0.16	46.05	8.23	518	0.913141376
hv-mxe-26	mxe	2005	3.27	3.04	42.08	1.09	0.38	44.58	5.39	63	0.943999424
hv-mxe-3-8	mxe	2005	2.01	3.24	39.47	0.63	0.26	40.56	13.83	171	0.973065559
hv-mxe-3-12-16-2	mxe	2005	2.26	1.68	45.94	0.46	0.43	43.36	5.87	349	1.059386353
hv-mxe-21c	mxe	2005	3.57	4.18	44.15	1.67	0.54	41.3	4.59	65	1.069033586
hv-mxe-3	mxe	2005	4.66	3.68	44.43	1.41	0.21	39.04	6.57	249	1.138049071
hv-mxe-13c	mxe	2005	2.4	3.35	46.21	0.37	0.19	39.96	7.52	242	1.156260127
hv-mxe-nt1	mxe	2005	2.44	1.77	48.11	1.38	0.49	40.59	5.22	194	1.185120796
hv-mxe-3-12-15-1	mxe	2005	2.79	2.25	50.05	0.24	0.74	39.67	4.27	464	1.261712074
hv-mxe-3-12-16-4	mxe	2005	3.39	3.32	49.54	0.8	0.29	33.62	9.04	291	1.473581239
hv-mxe-33	mxe	2005	3.92	4.02	51.55	0.47	0.3	33.79	5.95	116	1.525703818
hv-mxe-3-9	mxe	2005	3.41	3.03	50.16	1.71	0.29	30.92	10.48	230	1.622203137
hv-mxe-2-1-3	mxe	2005	1.95	0.97	56.13	0.88	0.26	34.53	5.28	291	1.625468962
hv-mxe-3-12-16-3	mxe	2005	3.25	2.04	58.47	0.6	0.29	30.52	4.83	343	1.916138502
hv-mxe-2	mxe	2005	2.61	1.14	61.86	0.82	0.37	29.57	3.63	181	2.091591126
hv-mxe-4-1-3	mxe	2005	4.08	1.75	62.38	0.57	0.17	27.23	3.82	270	2.290491942
hv-mxe-22c	mxe	2005	4.6	1.14	70.11	0.38	0.36	20.08	3.33	670	3.492208218
hv-nc-102f	nc	2005	0.91	4.87	7.71	0.51	0.66	65.32	20.02	98	0.118103136
hv-nc-34	nc	2005	0.99	6.03	9.44	1.37	0.45	64.07	17.65	73	0.147417797
hv-nc-38	nc	2005	1.81	12.54	9.29	1.78	0.55	61.9	12.13	25	0.150044154
hv-nc10-102f	nc	2005	0.76	2.54	11.96	1.67	0.71	72.15	10.21	65	0.165778126
hv-nc-104f	nc	2005	1.38	7.88	11.54	0.53	0.29	69.39	8.98	135	0.166261041
hv-nc-119f	nc	2005	1.17	3.07	12.91	2.68	0.86	71.68	7.63	36	0.180141892
hv-nc-8-101f	nc	2005	0.7	4.17	11.65	1.47	0.42	64.14	17.44	35	0.18157543
hv-nc-103f	nc	2005	1.66	5.06	13.5	0.47	0.32	71.08	7.92	125	0.189883442
hv-nc-10-101f	nc	2005	0.62	2.87	13.06	0.56	0.35	66.5	16.04	112	0.196350666
hv-nc-108f	nc	2005	0.9	3.34	13.13	2.21	1.6	65.18	13.64	59	0.201431389
hv-nc-8-102f	nc	2005	1.71	13.94	12.9	1.65	0.57	56.12	13.1	34	0.229810631
hv-nc-101f	nc	2005	1.57	8.21	14.62	0.72	0.16	62.89	11.82	186	0.23253322
hv-nc-31	nc	2005	1.24	5.23	16.86	0.15	0.46	69.47	6.58	219	0.242692293
hv-nca-3-12-11-7	nc	2005	1.73	10.01	13.83	2.04	0.71	53.9	17.78	22	0.256631341
hv-nc-30	nc	2005	2.19	9.37	15.46	1.13	0.39	60.16	11.3	66	0.257011149
hv-nc-106f	nc	2005	1.7	7.59	16.17	1.02	0.49	56.97	16.06	100	0.283723669
hv-nc-26	nc	2005	2.83	5.12	20.64	0.24	0.68	64.43	6.06	102	0.320258474
hv-nc-111f	nc	2005	1.2	3.98	20.56	0.49	0.75	61.16	11.85	47	0.33616003
hv-nc-7-109f	nc	2005	2.17	6.96	21.41	2.48	0.36	59.68	6.94	46	0.358715286
hv-nc-7-108f	nc	2005	2.61	6.12	22.79	2.99	0.48	59.46	5.56	42	0.383211937
hv-nc-36	nc	2005	2.17	4.09	23.96	0.48	0.33	61.47	7.51	77	0.389763784
hv-nc-32	nc	2005	2.04	12.06	17.23	1.97	0.66	44.03	22.01	46	0.391376706
hv-nc-23-101f	nc	2005	2.81	18.6	12.76	1.83	0.73	32.39	30.87	28	0.393920893
hv-nc-118f	nc	2005	3.05	11.8	20.61	1.61	1.55	49.03	12.34	53	0.4204723
hv-nc-7-104	nc	2005	2.4	8.38	22.59	1.45	0.67	52.16	12.35	94	0.432964295
hv-nc-7-107f	nc	2005	2.24	10.59	20.45	1.11	0.24	46.54	18.84	93	0.439403288
hv-nc-19	nc	2005	2.7	7.29	24.54	0.52	0.71	55.21	9.03	100	0.444473973
hv-nc-7-106f	nc	2005	2.42	8.06	22.54	2.17	0.41	49.5	14.91	59	0.455334119
hv-nc-29-101f	nc	2005	1.67	2.25	27.7	2.07	0.39	54.7	11.23	95	0.506461463
hv-nc-15-101f	nc	2005	1.28	1.79	29.96	1.62	0.32	59.11	5.93	113	0.506787045
hv-nc-7-105f	nc	2005	3.04	10	24.05	1.9	0.46	44.2	16.35	65	0.544189881
hv-nc-22	nc	2005	2.75	7.78	26.03	2.68	0.53	46.67	13.56	137	0.557737525
hv-nc-110f	nc	2005	2.64	7.44	26.34	1.05	1.01	46.45	15.08	55	0.56698216
hv-nc-7-102f	nc	2005	3.44	10.54	27.73	1.65	0.59	46.73	9.34	108	0.593343097
hv-nc-29	nc	2005	2.41	4.42	17.24	4.35	6.74	28.97	35.85	24	0.595172689
hv-nc-107f	nc	2005	1.53	2.59	29.4	2.25	0.86	46.97	16.39	37	0.625992283
hv-nc-7-103f	nc	2005	3.16	8.06	28.73	1.58	0.58	44.94	12.94	74	0.639309473
hv-nc-113f	nc	2005	2.73	5.37	31.18	0.56	0.54	48.13	11.49	214	0.647962756
hv-nc-117f	nc	2005	3.63	12.7	27.5	1.38	0.47	39.27	15.04	90	0.70025622
hv-nc-114f	nc	2005	4.16	10.74	30.96	0.55	0.56	38.82	14.22	103	0.797467753
hv-nc-116f	nc	2005	4.78	9.41	31.26	1.26	1.81	34.58	16.9	81	0.904056563
hv-nc-13	nc	2005	10.33	10.3	37.02	0.34	0.89	35.67	5.46	70	1.037930262
hv-nc-7	nc	2005	5.14	8.22	39.83	0.45	0.82	36.17	9.37	175	1.101195326
hv-nc-25	nc	2005	6.69	3.89	36.65	17.75	3.24	26.01	5.78	108	1.408950257
hv-nc-37	nc	2005	7.4	6.23	44.98	4.99	0.97	29.64	5.81	45	1.517402392
hv-nc-8	nc	2005	2.3	2.28	46.16	0.08	2.08	29.92	17.18	95	1.542870212
hv-tx-4	tx	2005	1.42	7.21	9.11	1.46	4.21	65.43	11.17	72	0.139172075
hv-tx-28b	tx	2005	1.43	8.4	10.34	0.8	1.52	68.83	8.69	138	0.15021373
hv-tx-3	tx	2005	1.67	7.93	10.58	0.49	4.05	64.07	11.21	97	0.165054351
hv-tx-20-103f	tx	2005	0.78	4.48	12.79	2.5	0.73	69.29	9.42	66	0.184654821
hv-tx-15-104f	tx	2005	0.97	6.26	11.82	3.59	1.95	59.11	16.3	26	0.200015809
hv-tx-32-101f	tx	2005	0.87	5	13.05	2.23	0.88	62.33	15.64	45	0.209290508
hv-tx-101f	tx	2005	1.28	9.95	13.5	0.89	0.54	57.61	16.23	104	0.234411493
hv-tx-23-102f	tx	2005	1.28	4.66	15.18	4.47	2.06	63.74	8.62	56	0.238169174
hv-tx-25	tx	2005	2.67	10.17	14.99	0.48	2.27	61.27	8.15	115	0.244657299
hv-tx-7	tx	2005	2.91	10.28	15.41	0.61	0.67	59.61	10.51	82	0.258573561
hv-tx-35	tx	2005	1.62	7.34	15.73	0.84	0.44	60.59	13.44	64	0.259590962
hv-tx-15	tx	2005	1.73	8.88	16.99	0.32	0.62	60.71	10.74	106	0.279909084
hv-tx-20-104f	tx	2005	1.01	4.2	16.31	2.44	0.53	55.44	20.08	35	0.29410246
hv-tx-10	tx	2005	2.25	12.72	15.87	0.51	0.7	52.19	15.76	66	0.304073973
hv-tx-17	tx	2005	1.78	10.58	17.38	0.09	0.51	55.68	13.98	219	0.312034975
hv-tx-31	tx	2005	2.34	10.22	17.84	0.57	0.62	54.53	13.88	66	0.327196512
hv-tx-34-102f	tx	2005	1.03	3.35	18.32	1.2	0.77	55.84	19.49	30	0.328040244
hv-tx-23-104f	tx	2005	1.43	6.92	16.36	0.67	0.21	49.27	25.14	123	0.332059619
hv-tx-15-103f	tx	2005	1.48	4.07	15.49	1.17	1.58	45.59	30.62	42	0.339694254
hv-tx-32-102f	tx	2005	1.71	7.94	19.96	1.68	0.48	58.69	9.53	65	0.340054686
Hv-txa-201	tx	2005	2.02	6.19	22.58	0.1	0.34	62.3	6.47	295	0.36246716
hv-tx-33-101f	tx	2005	1.58	4.84	21.22	0.81	0.33	54.42	16.8	126	0.389872478
hv-tx-23-103f	tx	2005	1.58	5.09	22.19	0.51	0.27	54.54	15.82	111	0.406890459
hv-tx-24	tx	2005	2.25	7.71	22.28	0.28	1.17	53.09	13.22	129	0.419747169
hv-tx-34-105f	tx	2005	1.54	5.37	24.9	0.31	0.27	57.77	9.85	121	0.430993675
hv-tx-15-102f	tx	2005	1.97	9.22	22.31	1.96	0.67	51.49	12.37	38	0.433190663
hv-tx-20-101f	tx	2005	1.81	8.09	21.92	1.8	0.38	50.14	15.86	48	0.437102139
hv-tx-34-106f	tx	2005	1.35	4.66	20.19	3.87	1.03	45.24	23.66	28	0.446234636
hv-tx-32	tx	2005	3.22	8.8	21.49	0.37	3.61	46.51	15.99	65	0.462092223
hv-tx-33	tx	2005	2.62	9.5	23.6	1.34	1.22	50.21	11.5	52	0.470031032
hv-tx-11	tx	2005	4.8	11.14	21.16	0.48	2	43.05	17.37	78	0.491670341
hv-tx-2	tx	2005	4.61	11.91	23.85	0.66	0.27	47.63	11.07	44	0.500795265
hv-tx-18-101f	tx	2005	1.88	4.04	28.12	0.7	0.95	53.43	10.88	60	0.526173447
hv-tx-28a	tx	2005	2.68	6.76	25.7	0.72	1.02	48.57	14.55	81	0.529080793
hv-tx-6	tx	2005	3.67	8.02	23.18	0.32	2.74	43.61	18.45	79	0.531673029
hv-tx-28-103f	tx	2005	1.46	2.6	26.86	2.45	0.63	49.18	16.83	54	0.546167296
hv-tx-4-101f	tx	2005	2.05	5.54	25.86	1.38	0.21	47.22	17.75	73	0.54764509
hv-tx-35-101f	tx	2005	2.37	5.73	27.56	0.79	0.28	49.54	13.73	140	0.556403633
hv-tx-34-101f	tx	2005	1.66	2.51	29.86	0.76	0.88	52.62	11.71	50	0.56739992
hv-tx-20-102f	tx	2005	1.32	3.06	31.84	0.61	0.12	54.46	8.57	122	0.584667121
hv-tx-2-101f	tx	2005	3.5	9.21	26.16	2.81	1.44	42.32	14.56	32	0.618101326
hv-tx-19	tx	2005	3.55	7.7	31.6	0.14	0.8	43.47	12.73	197	0.726974551
hv-tx-12	tx	2005	4.75	11.43	28.84	0.38	1.13	37.09	16.38	78	0.777714002
hv-tx-34	tx	2005	3.39	6.23	34.34	0.24	2.28	44.13	9.39	116	0.778166213
hv-tx-34-103f	tx	2005	2.34	4.75	25.63	2.96	0.84	29.76	33.72	35	0.861191573
hv-tx-23-101f	tx	2005	4.18	7.69	35.31	1.23	0.89	40.89	9.81	67	0.863388942
hv-tx-23	tx	2005	5.97	6.34	36	0.13	3.73	40.33	7.5	133	0.892447935
hv-txa-202	tx	2005	2.35	2.76	43.39	0.24	0.4	45.91	4.95	232	0.945119937
hv-tx-34-104f	tx	2005	2.84	4.06	42.23	0.51	0.25	38.76	11.35	238	1.089462323
hv-tx-28-101f	tx	2005	1.08	0.78	43.19	1.17	0.77	38.59	14.42	102	1.119153672
hv-tx-7-101f	tx	2005	3.85	3.54	44.13	2.61	0.8	39.26	5.81	58	1.123999236
hv-tx-14	tx	2005	6.83	11.79	34.62	0.33	1.87	30.52	14.05	57	1.13434677
hv-tx-33-102f	tx	2005	4.28	4.1	43.31	4.45	1.67	36.1	6.1	16	1.199743956
hv-tx-10-102f	tx	2005	4.68	4.5	47.83	0.62	0.41	34.98	6.98	184	1.367629657
hv-tx-18-103f	tx	2005	1.94	0.7	54.99	1.74	0.53	30.4	9.68	57	1.808795102
hv-tx-18	tx	2005	3.16	2.78	55.02	0.11	1.41	28.26	9.25	232	1.947078327
hv-tx-18-102f	tx	2005	2.89	1.13	64.2	0.99	1.03	25.67	4.1	70	2.501278234
hv-ms5	ms	2006	1.06	4.3	10.66	0.11	0.57	69.92	13.37	126	0.152529259
hv-ms13	ms	2006	0.89	4.77	11.19	0.33	0.6	72.71	9.51	400	0.153893421
hv-ms1	ms	2006	1.54	8.31	11.54	0.28	0.47	69.82	8.04	298	0.165222303
hv-ms3	ms	2006	1.3	6.72	13.18	0.67	0.61	71.51	6.01	124	0.184344515
hv-ms15	ms	2006	1.53	9.66	14.65	0.33	0.31	67.95	5.58	342	0.215574859
hv-ms8	ms	2006	1.58	6.77	14.73	0.26	0.64	65.6	10.43	365	0.224462807
hv-ms19	ms	2006	1.56	4.52	17.22	0.16	0.33	66.93	9.28	364	0.257348967
hv-ms16	ms	2006	1.77	6.61	18.78	0.44	0.78	64.27	7.35	257	0.292207877
hv-ms11	ms	2006	2.07	6.68	18.96	0.12	0.34	61.53	10.3	249	0.308056923
hv-ms6	ms	2006	2	6.39	21.11	0.34	0.92	64.61	4.62	559	0.326709019
hv-ms12	ms	2006	1.95	4.12	22.89	1.32	0.66	65	4.06	287	0.352122845
hv-ms7	ms	2006	2.94	6.69	23.49	0.27	0.42	63.39	2.81	293	0.370542856
hv-ms17	ms	2006	2.86	10.17	21.69	0.13	0.56	56.23	8.36	106	0.385772739
hv-ms2	ms	2006	2.19	5.05	24.08	0.55	0.47	61.12	6.54	172	0.394015876
hv-ms4	ms	2006	2.61	7.63	25.77	0.35	0.37	57.19	6.09	309	0.450612156
hv-ms9	ms	2006	2.87	6.59	27.75	0.52	0.85	50.61	10.81	195	0.548362753
hv-ms10	ms	2006	2.5	5.42	37.75	0.63	0.84	44.16	8.69	238	0.854798684
hv-ms14	ms	2006	4.18	9.27	38.55	0.22	0.74	33.8	13.24	93	1.140671597
hv-mxe06-10	mxe	2006	1.05	5.45	11.24	0.99	0.7	69.77	10.8	287	0.161118615
hv-mxe06-2	mxe	2006	1.08	9.16	13.75	0.78	0.71	60.28	14.24	100	0.228132026
hv-mxe06-3	mxe	2006	1.18	4.14	17.77	0.32	0.66	69.74	6.19	181	0.254852828
hv-mxe06-12	mxe	2006	1	3.97	17.26	0.19	0.7	66.15	10.72	231	0.260902161
hv-mxe06-5	mxe	2006	1.45	5.33	18.46	0.23	0.53	64.28	9.72	198	0.287166725
hv-mxe06-11	mxe	2006	1.59	4.66	19.23	0.35	0.84	63.31	10.03	239	0.303693611
hv-mxe06-13	mxe	2006	1.13	3.44	19.19	0.29	0.77	61.64	13.53	198	0.311376646
hv-mxe06-7	mxe	2006	1.8	5.28	23.34	0.13	0.46	58.98	10.01	176	0.395710928
hv-mxe06-1f	mxe	2006	2.06	6.34	24.54	0.13	0.5	58.12	8.31	215	0.422266714
hv-mxe06-15	mxe	2006	1.82	4.57	27.58	0.23	0.47	58.38	6.95	265	0.472357362
hv-mxe06-9	mxe	2006	1.98	7.17	21.93	0.21	0.84	46.36	21.5	128	0.473009964
hv-mxe06-6	mxe	2006	2.08	4.58	28.1	0.24	0.54	56.91	7.55	291	0.49383334
hv-mxe06-16	mxe	2006	2.25	7.79	26.04	0.2	0.59	49.63	13.51	169	0.524587455
hv-mxe06-4	mxe	2006	1.9	3.46	31.04	1.37	0.82	51.51	9.89	95	0.602655836
hv-mxe06-8	mxe	2006	2.34	3.74	36.29	0.2	1.07	43.77	12.58	170	0.829202226
hv-mxe06-14	mxe	2006	3.47	3.03	48.44	0.14	0.35	40.08	4.49	313	1.208695429
hv-mxe06-11	mxe	2006	2.91	2.26	56.19	0.11	0.81	34.23	3.48	874	1.641397269
hv-tx06-11a	tx	2006	1.47	10.92	12.04	0.46	0.57	60.39	14.16	127	0.19934487
hv-tx06-12a	tx	2006	1.59	9.19	15.72	0.34	0.73	59.34	13.1	119	0.26496147
hv-tx06-4a	tx	2006	1.76	5.03	17.25	0.31	0.47	63.68	11.5	297	0.270908395
hv-tx06-17	tx	2006	1.36	4.11	17.96	2.82	1.36	64.94	7.46	48	0.276528244
hv-tx06-6a	tx	2006	3	8.55	17.98	0.35	1.07	56.36	12.69	145	0.31900745
hv-tx06-7a	tx	2006	1.9	6.87	18.42	0.24	1.44	57.49	13.64	162	0.320402531
hv-tx06-2a	tx	2006	1.6	4.68	20.89	0.36	0.46	61.15	10.86	291	0.341671911
hv-tx06-2f	tx	2006	1.74	6.46	20.46	0.13	0.49	58.07	12.66	225	0.35230509
hv-tx06-3a	tx	2006	1.87	2.14	23.91	0.26	0.77	66.8	4.23	209	0.357932472
hv-tx06-8a	tx	2006	1.31	4.39	20.3	0.33	0.94	55.06	17.67	169	0.368612865
hv-tx06-5f	tx	2006	1.48	3.55	23.92	0.32	0.78	63.43	6.51	293	0.377179183
hv-tx06-9a	tx	2006	1.13	3.28	21.82	0.13	0.56	57.11	15.97	216	0.382041699
hv-tx06-15	tx	2006	2.38	4.43	25.26	0.35	0.6	63.38	3.6	283	0.398536279
hv-tx06-5a	tx	2006	2.42	5.86	25.18	0.08	0.7	50.18	15.59	199	0.501690073
hv-tx06-10a	tx	2006	2.96	4.85	35.33	0.1	0.3	51.05	5.4	536	0.692013909
hv-tx06-13a	tx	2006	3.29	9.08	31.23	0.14	0.61	40.15	15.5	109	0.777816726
hv-tx06-16	tx	2006	1.98	2.62	41.62	0.28	0.66	46.48	6.35	221	0.895619437
hv-tx06-14a	tx	2006	4.6	5.68	39.64	0.83	1.47	42.21	5.56	50	0.9390758
hv-tx06-4f	tx	2006	3.59	4.11	43.18	0.16	0.52	42.63	5.82	226	1.01299326
hv-tx06-1a	tx	2006	3.69	6.32	43.95	0.12	0.41	36.39	9.12	221	1.20792319
hv-tx06-6f	tx	2006	4.2	3.76	47.86	0.38	0.7	35.17	7.93	159	1.360912383
hv-tx06-1f	tx	2006	2.75	3.78	47.87	0.16	0.79	33.07	11.58	135	1.447441197
hv-tx06-3f	tx	2006	3.28	2.66	53.2	0.1	0.37	35.1	5.3	231	1.515466298
hvms-07-3	ms	2007	0.86	4.5	8.78	0.5	0.69	76.69	7.97	276	0.114544669
hvms-07-11	ms	2007	0.96	7.03	8.98	0.56	1.5	61.59	19.38	67	0.145729957
hvms-07-1	ms	2007	1.47	7.9	13.5	0.44	0.4	64.33	11.96	470	0.209787918
hvms-07-8	ms	2007	1.81	10.43	12.06	0.83	0.41	51.92	22.53	181	0.232220839
hvms-07-20	ms	2007	1.68	9.77	13.49	0.16	0.53	53.46	20.91	199	0.252377449
hvms-07-17	ms	2007	1.82	8.79	17.39	0.21	0.67	58.51	12.61	300	0.2971655
hvms-07-4	ms	2007	0.97	2.79	19.45	0.49	0.46	64.53	11.3	242	0.30133247
hvms-07-10	ms	2007	1.94	6.72	19.23	0.33	0.98	53.07	17.73	274	0.362318276
hvms-07-16	ms	2007	2.69	9.43	19.46	0.42	1.16	52.84	14	236	0.368277601
hvms-07-15	ms	2007	2.14	13.5	18.82	0.17	0.52	48.89	15.95	278	0.384972661
hvms-07-7	ms	2007	2.06	7.38	21.72	1.2	1	55.48	11.16	202	0.391506831
hvms-07-6	ms	2007	1.81	3.64	23.35	1.09	1.73	53.76	14.62	190	0.434308328
hvms-07-2	ms	2007	1.42	2.2	26.52	0.85	1.32	59.11	8.57	292	0.44871262
hvms-07-9	ms	2007	1.83	4.57	27.36	0.4	0.35	58.2	7.3	1023	0.470070332
hvms-07-12	ms	2007	2.4	6.64	26.66	0.07	0.56	54.14	9.53	322	0.492370218
hvms-07-5	ms	2007	2.25	6.73	26.29	0.84	1.39	52.87	9.63	509	0.497329056
hvms-07-19	ms	2007	2.84	8.12	25.13	0.2	0.63	48.85	14.23	278	0.514476205
hvms-07-14	ms	2007	2.24	3.54	29.37	0.37	0.87	53.29	10.33	428	0.551127318
hvms-07-18	ms	2007	3.45	3.15	46.01	0.15	0.78	40.56	5.91	1483	1.134206645
hvms-07-13	ms	2007	2.81	4.05	44.93	0.12	1.24	36.01	10.84	381	1.247865278
hvnc-m-07-6	nc	2007	0.79	3.33	11.69	0.57	0.44	75.62	7.57	664	0.154594987
hvnc-m-07-4	nc	2007	0.94	5.78	9.3	2.6	2.32	59.54	19.53	174	0.156128047
hvnc-m-07-1	nc	2007	0.85	10.71	11.55	0.22	0.33	66.82	9.51	1046	0.17289623
hvnc-m-07-2	nc	2007	0.81	3.56	13.15	0.37	0.4	75.03	6.68	683	0.17530997
hvnc-m-07-3	nc	2007	1.07	6.1	13.47	0.34	0.56	69.09	9.37	487	0.194918355
hvnc-m-07-16	nc	2007	0.97	6.57	13.97	0.25	0.56	63.01	14.67	373	0.221769706
hvnc-m-07-5	nc	2007	1.15	4.97	16.19	0.43	0.46	65.54	11.26	412	0.247075568
hvnc-m-07-21	nc	2007	1.06	3.61	17.18	0.32	0.72	68.56	8.56	706	0.250625301
hvnc-m-07-25	nc	2007	1.19	20.01	12.91	0.31	0.7	49.06	15.82	613	0.263147314
hvnc-m-07-10	nc	2007	1.96	9.24	16.57	0.46	0.49	56.78	14.49	293	0.291884968
hvnc-m-07-13	nc	2007	2.03	6.85	18.66	0.63	0.84	61.79	9.19	591	0.302012723
hvnc-m-07-29	nc	2007	2.2	9.43	18.83	0.21	0.35	56.27	12.71	322	0.334546502
hvnc-m-07-12	nc	2007	1.27	3.2	23.07	0.25	0.37	65.16	6.68	836	0.35398075
hvnc-m-07-18	nc	2007	1.22	2.56	22.67	0.64	0.72	63.07	9.12	860	0.359415247
hvnc-m-07-24	nc	2007	2.05	8.07	21.09	2.43	3.21	48.43	14.71	279	0.435493624
hvnc-m-07-17	nc	2007	1.13	3.25	26.37	0.45	1.04	58.63	9.13	948	0.449682544
hvnc-m-07-15	nc	2007	2.08	6.56	23.87	0.68	0.93	50.9	14.98	324	0.469052491
hvnc-m-07-14	nc	2007	1.57	6.02	23.95	0.45	0.9	50.51	16.6	401	0.474224206
hvnc-m-07-11	nc	2007	1.27	2.63	28.78	0.28	0.49	58.51	8.04	764	0.491819918
hvnc-m-07-20	nc	2007	1.07	2.01	29.79	0.12	0.55	59.23	7.23	1081	0.503011005
hvnc-m-07-8	nc	2007	1.87	3.37	29.62	0.19	0.46	58.87	5.61	1259	0.503249875
hvnc-m-07-19	nc	2007	1.6	1.51	37.5	0.09	0.29	53.68	5.32	1407	0.698696824
hvnc-m-07-23	nc	2007	2.64	8.1	32.9	0.26	0.81	45.63	9.66	1739	0.721004544
hvnc-m-07-30	nc	2007	4.65	6.2	37.22	0.33	0.68	45.49	5.42	435	0.818167745
hvnc-m-07-22	nc	2007	3.51	7.09	34.58	0.28	1.32	42.09	11.13	556	0.821655338
hvnc-m-07-27	nc	2007	2.77	5.26	38.09	0.34	1.05	44.54	7.96	409	0.855144496
hvnc-m-07-31	nc	2007	4.68	5.5	35.25	0.51	1.88	40.37	11.81	241	0.873147784
hvnck-07-11	nc	2007	0.87	5.74	9.48	0.15	0.46	72.98	10.32	403	0.12987716
hvnck-07-10	nc	2007	1.23	6.8	13.55	0.27	0.44	68.93	8.78	360	0.19660186
hvnck-07-13	nc	2007	1.16	3.35	17.94	0.21	0.67	72.72	3.95	508	0.246762977
hvnck-07-9	nc	2007	1.58	6.15	14.53	0.44	0.89	57.77	18.64	320	0.251434385
hvnck-07-24	nc	2007	1.55	12.08	15.19	0.19	0.46	59.87	10.66	242	0.253750242
hvnck-07-2	nc	2007	1.39	4.07	18.64	0.07	0.35	66.56	8.93	750	0.279982972
hvnck-07-28	nc	2007	1.01	4.14	19.07	0.22	1.04	67.5	7	721	0.282512937
hvnck-07-3	nc	2007	1.45	4.91	19.34	0.14	0.29	66.09	7.79	835	0.292608024
hvnck-07-31	nc	2007	1.38	4.43	18.72	0.14	0.49	60.48	14.37	476	0.309582853
hvnck-07-1	nc	2007	1.84	7.04	19.95	0.15	0.38	62.57	8.07	425	0.318789002
hvnck-07-15	nc	2007	2.01	8.89	19.62	0.09	0.37	61.33	7.69	749	0.319945687
hvnck-07-17	nc	2007	0.8	1.95	19.47	0.24	0.92	58.14	18.48	372	0.33480608
hvnck-07-26	nc	2007	1.55	8.75	19.58	0.14	0.46	58.13	11.4	300	0.336743944
hvnck-07-20	nc	2007	1.47	7.94	18.25	0.14	0.5	52.1	19.59	257	0.350322958
hvnck-07-16	nc	2007	1.45	8.08	21.33	0.1	0.33	60.19	8.53	412	0.354359211
hvnck-07-22	nc	2007	1.19	4.34	22.58	0.2	0.8	58.2	12.69	380	0.387890161
hvnck-07-6	nc	2007	2.88	6.97	23.11	0.42	0.65	59.16	6.82	512	0.390668443
hvnck-07-14	nc	2007	2.1	7.35	22.81	0.1	0.32	56.38	10.92	426	0.404616683
hvnck-07-30	nc	2007	1.36	1.78	26.83	0.77	0.57	63.6	5.09	383	0.421938372
hvnck-07-7	nc	2007	2.58	6.99	23.87	0.24	0.77	56.51	9.04	243	0.422313996
hvnck-07-19	nc	2007	1.38	2.73	25.92	0.25	0.59	60.49	8.66	951	0.428471364
hvnck-07-21	nc	2007	2.01	6.49	25.51	0.52	0.76	56.71	8.01	193	0.449810213
hvnck-07-27	nc	2007	1.52	4.36	26.43	0.41	0.48	57.27	9.53	360	0.461552407
hvnck-07-5	nc	2007	2.07	7.88	23.97	0.17	0.54	50.92	14.45	204	0.470640121
hvnck-07-23	nc	2007	1.91	8.49	24.07	0.11	0.52	46.68	18.22	607	0.515700181
hvnck-07-8	nc	2007	2.82	4.85	29.47	0.09	0.87	52.24	9.65	258	0.564162006
hvnck-07-29	nc	2007	1.95	5.03	29.19	0.13	0.81	48.44	14.44	424	0.602677575
hvnck-07-12	nc	2007	3.08	5.9	36.96	0.12	0.56	47.18	6.21	359	0.783405225
hvnck-07-25	nc	2007	2	1.76	48.01	0.09	0.18	44.36	3.59	1300	1.082158602
hvnck-07-4	nc	2007	3.6	4.19	48.07	0.1	0.46	37.63	5.96	673	1.277516214
hvnck-07-18	nc	2007	6	7.41	46.61	0.21	0.72	32.88	6.16	637	1.417400579
hvnc-m-07-9	nc	2007	3.28	2.81	45.95	0.12	0.44	44.94	2.46	1007	1.022448506
hvnc-m-07-7	nc	2007	4.74	4.44	46.94	0.64	0.99	38.55	3.69	1083	1.217563159
hvnc-m-07-26	nc	2007	2.48	2.65	46.62	0.27	1.94	33.18	12.87	678	1.405285823
hvnc-m-07-28	nc	2007	4.3	1.68	63.3	0.21	1.69	26.21	2.6	1222	2.41482729
hvtx-2-07-28	tx	2007	1.21	3.35	12.81	0.09	0.68	70.06	11.8	451	0.182817957
hvtx-07-11	tx	2007	0.9	4.79	15.84	0.6	0.46	69.22	8.19	383	0.228877423
hvtx-2-07-22	tx	2007	1.85	8	16.03	0.25	0.27	66.96	6.64	708	0.239461829
hvtx-2-07-9	tx	2007	1	4.84	15.73	0.19	0.61	63.96	13.66	259	0.245989518
hvtx-07-7	tx	2007	1.02	5.68	15.56	0.41	0.8	61.48	15.06	348	0.253059687
hvtx-2-07-11	tx	2007	1.75	7.21	16.75	0.1	0.18	65.44	8.57	415	0.25602627
hvtx-07-9	tx	2007	1.73	4.37	17.97	0.17	0.5	68.19	7.08	533	0.263502702
hvtx-2-07-16	tx	2007	0.97	1.87	18.89	0.07	0.26	71.08	6.86	899	0.265799086
hvtx-2-07-5	tx	2007	1.17	5.9	17.11	0.22	0.57	64.17	10.85	1781	0.266638107
hvtx-2-07-1	tx	2007	1.42	5.26	16.77	1.94	0.6	60.2	13.8	237	0.27854869
hvtx-2-07-18	tx	2007	0.99	3.79	19.24	0.17	0.36	66.91	8.54	447	0.287605633
hvtx-07-4	tx	2007	1.12	1.85	21.18	1.42	0.72	67.91	5.8	141	0.311833898
hvtx-2-07-12	tx	2007	1.28	5.67	20.39	0.13	0.72	64.17	7.64	279	0.317714481
hvtx-07-12	tx	2007	1.38	8.03	19.3	0.14	0.5	60.08	10.57	254	0.321293159
hvtx-2-07-15	tx	2007	1.06	2.72	21.68	0.05	0.43	64.03	10.04	514	0.338546568
hvtx-07-3	tx	2007	1.24	2.31	23.33	0.24	0.41	64.37	8.11	546	0.362386829
hvtx-2-07-19	tx	2007	2.57	8.24	21.77	0.19	0.38	59.94	6.92	524	0.363299378
hvtx-07-16	tx	2007	1	3.03	24.67	0.16	1	60.34	9.81	796	0.408886099
hvtx-07-13	tx	2007	1.53	3.57	24.69	0.07	0.41	60.22	9.52	408	0.409942215
hvtx-2-07-10	tx	2007	1.8	4.18	25.1	0.14	0.41	58.97	9.4	532	0.425597638
hvtx-2-07-21	tx	2007	1.72	3.82	26.4	0.37	0.54	59.89	7.26	322	0.440851529
hvtx-07-1	tx	2007	1.97	3.79	27.52	0.3	0.42	60.47	5.54	433	0.455069795
hvtx-2-07-24	tx	2007	2.74	7.25	26.13	0.11	0.29	53.71	9.78	537	0.48647623
hvtx-2-07-13	tx	2007	1.77	3.93	28.49	0.17	0.32	57.12	8.2	471	0.498751123
hvtx-07-17	tx	2007	0.95	2.95	27.01	0.17	1.02	53.04	14.87	176	0.50928895
hvtx-2-07-23	tx	2007	2.19	4.26	30.31	0.07	0.33	53.62	9.22	680	0.565300807
hvtx-2-07-14	tx	2007	3.75	8.23	30.4	0.19	0.28	49.33	7.83	264	0.61627264
hvtx-2-07-8	tx	2007	3.2	6.01	27.16	0.08	0.97	43.6	18.99	266	0.622920461
hvtx-2-07-20	tx	2007	1.26	1.95	33.11	0.32	0.61	52.48	10.27	406	0.630957154
hvtx-2-07-26	tx	2007	2.6	4.11	33.34	0.38	0.59	49.72	9.26	687	0.670530692
hvtx-07-14	tx	2007	2.24	4.99	33.52	0.26	0.69	49.53	8.77	336	0.67672866
hvtx-07-15	tx	2007	2.46	5.53	32.35	0.23	0.61	47.26	11.56	321	0.684562843
hvtx-2-07-7	tx	2007	2.41	9.14	28	0.25	0.95	40.41	18.84	299	0.692954811
hvtx-7-07-29	tx	2007	1.85	2.81	33.57	0.77	0.91	48.07	12.01	420	0.698391451
hvtx-2-07-3	tx	2007	1.52	1.97	35.58	0.09	0.27	50.93	9.64	884	0.698481503
hvtx-2-07-2	tx	2007	2.38	3.63	31.19	0.18	0.57	42.45	19.59	167	0.734639226
hvtx-07-6	tx	2007	2.56	4.12	36.47	0.15	0.43	47.73	8.54	698	0.764203097
hvtx-07-20	tx	2007	2.15	3.38	37.97	0.26	1.06	46.7	8.47	554	0.812881966
hvtx-07-10	tx	2007	3.08	6.27	35.76	0.24	0.73	43.86	10.05	406	0.815313296
hvtx-2-07-17	tx	2007	2.61	4.09	38.82	0.36	0.88	46.91	6.33	423	0.827467837
hvtx-2-07-4	tx	2007	2.8	4.75	38.38	0.27	0.53	45.64	7.61	923	0.840900688
hvtx-07-8	tx	2007	2.32	3.46	42.89	0.5	1.72	44.92	4.2	1050	0.954812842
hvtx-07-19	tx	2007	3.37	6.13	40.4	0.15	0.67	40.15	9.14	280	1.00613039
hvtx-2-07-27	tx	2007	4.08	5.04	40.94	0.31	0.86	40.59	8.18	365	1.00866893
hvtx-2-07-6	tx	2007	4.42	6.49	41.06	0.17	0.85	40.2	6.81	272	1.021279241
hvtx-07-18	tx	2007	5.66	8.22	36.79	0.53	2.34	26.7	19.76	63	1.377885386
hvtx-2-07-25	tx	2007	3.02	4.97	48.8	0.33	1.09	33.93	7.86	599	1.438212803
hvtx-07-5	tx	2007	3.58	1.84	58.46	0.31	0.62	32.83	2.36	1547	1.780737423
hvtx-07-2	tx	2007	1.44	0.75	62.37	0.35	0.74	28.21	6.14	456	2.211231692
hvms-08-t7	ms	2008	0.54	4.03	3.37	0.32	0.71	65.93	25.11	186	0.051053904
hvms-08-g15	ms	2008	0.74	5.69	6.5	0.42	0.51	79.9	6.24	312	0.081289135
hvms-08-vl5	ms	2008	0.98	5.6	8.25	0.22	0.47	73.09	11.38	532	0.112877826
hvms-08-t8	ms	2008	0.55	2.59	9.49	0.12	0.31	81.09	5.86	1630	0.117004758
hvms-08-g18	ms	2008	0.99	8.44	8.72	0.29	0.4	68.1	13.07	414	0.128002329
hvms-08-vl12	ms	2008	1.16	7.71	11.26	0.51	0.49	71.46	7.41	704	0.157559562
hvms-08-vl14	ms	2008	1	5.86	10.57	0.74	0.84	64.91	16.09	378	0.162782075
hvms-08-t1	ms	2008	1	5.44	11.54	0.28	0.38	69.9	11.46	411	0.165048278
hvms-08-g7	ms	2008	1.17	10.69	9.73	0.36	0.76	58.37	18.93	225	0.166651789
hvms-08-g13	ms	2008	1.46	15.25	9.61	0.52	0.5	56.61	16.06	378	0.169726114
hvms-08-g6	ms	2008	1.18	7.12	12.3	0.27	0.55	67.49	11.09	243	0.182288123
hvms-08-g11	ms	2008	1.06	5.96	13.15	0.22	0.34	67.78	11.5	1117	0.193994268
hvms-08-g20	ms	2008	1.47	7.18	13.42	0.4	0.66	68.66	8.21	501	0.195393564
hvms-08-vl7	ms	2008	0.91	4.54	13.17	0.38	0.62	66.31	14.07	504	0.198637759
hvms-08-vl8	ms	2008	1.36	8.16	13.44	0.4	0.47	65.88	10.29	242	0.203937476
hvms-08-g19	ms	2008	1.33	6.08	14.15	0.43	0.44	69.1	8.48	571	0.204720496
hvms-08-vl2	ms	2008	1.15	7.65	9.94	0.5	0.59	48.39	31.79	137	0.205319173
hvms-08-vl15	ms	2008	1.36	12.39	12.72	0.41	0.89	59.55	12.68	270	0.213645762
hvms-08-g8	ms	2008	1.49	6	15.09	0.29	0.46	66.62	10.04	625	0.226499244
hvms-08-vl11	ms	2008	1.28	7.55	14.52	0.27	0.68	62.98	12.72	353	0.230572942
hvms-08-t4	ms	2008	1.2	3.81	17.78	1.99	0.84	67.35	7.03	269	0.26393513
hvms-08-g1	ms	2008	1.75	8.64	15.91	0.42	0.51	59.37	13.4	184	0.267942926
hvms-08-g12	ms	2008	2.07	11.65	15.96	0.5	0.52	57.61	11.7	442	0.277079599
hvms-08-vl9	ms	2008	2.16	5.97	18.3	0.42	1.14	62.76	9.24	198	0.291626192
hvms-08-c1	ms	2008	1.66	8.95	16.54	0.57	0.86	56.17	15.25	558	0.29456794
hvms-08-t5	ms	2008	1.23	5.4	19.82	0.35	0.65	63.42	9.14	332	0.312585369
hvms-08-g10	ms	2008	2.68	6.91	19.71	0.34	0.39	61.09	8.88	373	0.322615801
hvms-08-g2	ms	2008	1.85	5.15	19.54	0.33	0.2	59.81	13.13	421	0.326626458
hvms-08-t3	ms	2008	1.99	8.68	20.09	0.35	0.51	58.95	9.42	213	0.340837501
hvms-08-vl3	ms	2008	1.91	4.95	20.22	0.33	0.62	58.33	13.65	235	0.346638119
hvms-08-t6	ms	2008	2.68	8.92	19.48	0.49	1.09	54.68	12.66	135	0.3562801
hvms-08-g17	ms	2008	1.81	5.19	22.17	0.31	0.25	61.87	8.41	675	0.35828347
hvms-08-vl6	ms	2008	0.89	7.14	22.99	0.3	0.34	58.43	9.91	208	0.39348435
hvms-08-g9	ms	2008	3.85	7.35	22.57	0.36	0.47	56.91	8.49	347	0.396603882
hvms-08-g3	ms	2008	1.81	5.15	22.56	0.72	1.25	55.64	12.88	288	0.40549555
hvms-08-g21	ms	2008	1.95	8.41	20.79	0.46	0.88	51.22	16.29	369	0.40580957
hvms-08-g14	ms	2008	3.76	8.22	24.08	0.33	0.8	54.38	8.44	273	0.44273966
hvms-08-g16	ms	2008	2.75	8.47	26.26	0.38	0.82	52.7	8.62	759	0.49838097
hvms-08-vl10	ms	2008	4.32	11.16	25.58	0.52	1.54	44.41	12.48	142	0.576032634
hvms-08-g5	ms	2008	1.51	2.12	33	0.32	1.14	52.38	9.53	310	0.629994454
hvms-08-g22	ms	2008	4.4	7.21	32.1	0.4	0.7	45.85	9.33	414	0.700255053
hvms-08-vl16	ms	2008	4.21	5.82	40.3	0.14	0.33	40.31	8.88	521	0.999809157
hvms-08-g4	ms	2008	1.95	1.59	40.28	0.87	3.4	39.62	12.3	202	1.016804946
hvms-08-vl1	ms	2008	2.37	4.78	42.59	0.24	0.65	40.2	9.17	244	1.059583238
hvms-08-vl4	ms	2008	5.19	3.79	57.73	0.34	0.54	25.8	6.62	242	2.237904111
hvnc-08-13	nc	2008	0.84	1.89	8.45	0.6	0.75	83.84	3.64	143	0.10072887
hvnc-08-28	nc	2008	0.97	5.51	11.06	0.3	0.38	71.6	10.18	491	0.154394152
hvnc-08-11	nc	2008	0.71	2.08	16.02	0.3	0.31	75.85	4.71	625	0.211203551
hvnc-08-17	nc	2008	0.9	2.34	15.95	0.2	0.27	74.89	5.46	315	0.212959878
hvnc-'08-27	nc	2008	1.54	5.85	15.26	0.29	0.22	63.84	13	283	0.239034679
hvnc-08-26	nc	2008	2.36	5.83	18.51	0.29	0.35	64	8.67	560	0.28915469
hvnc-08-24	nc	2008	2.27	8.85	16.61	0.58	0.67	56.85	14.17	137	0.292088586
hvnc-08-5	nc	2008	1.87	7.49	19.36	0.29	0.38	62.34	8.28	381	0.310552471
hvnc-08-9	nc	2008	1.72	6.04	18.75	0.64	0.95	59.83	12.06	511	0.313454879
hvnc-08-23	nc	2008	1.55	4.37	20.41	0.31	0.51	62.58	10.27	382	0.326095687
hvnc-08-16	nc	2008	2.03	5.34	20.57	0.44	0.42	61.98	9.23	388	0.331794927
hvnc-08-4	nc	2008	2.66	9.48	19.63	0.22	0.38	58.6	9.03	553	0.334958176
hvnc-08-25	nc	2008	2.68	5.11	21.78	0.35	0.38	64.65	5.05	331	0.336878982
hvnc-08-18	nc	2008	1.35	2.58	20.95	0.36	0.48	57.41	16.88	263	0.364825417
hvnc-08-7	nc	2008	1.32	2.03	24.18	0.12	0.24	63.98	8.14	1130	0.377848966
hvnc-08-20	nc	2008	1.9	4.7	25.21	0.3	0.36	60.44	7.09	678	0.417170448
hvnc-08-29	nc	2008	2.52	5.6	25.82	0.17	0.62	60.07	5.2	488	0.429822817
hvnc-08-15	nc	2008	1.12	1.58	27.85	0.27	0.36	63.23	5.6	716	0.44040951
hvnc-08-12	nc	2008	2.6	9.78	23.69	0.38	0.18	50.16	13.21	321	0.472325189
hvnc-08-14	nc	2008	2.05	3.44	29.48	0.19	0.3	56.12	8.43	1222	0.5252811
hvnc-08-21	nc	2008	3.56	8.75	25.6	0.28	0.47	46.22	15.13	249	0.553982043
hvnc-08-2	nc	2008	1.43	1.79	33.23	0.22	0.47	59.15	3.72	383	0.561783438
hvnc-08-6	nc	2008	3.33	5.61	32.04	0.25	0.33	51.71	6.73	443	0.619681588
hvnc-08-22	nc	2008	1.61	1.85	35.18	0.18	0.32	49.58	11.27	483	0.709603885
hvnc-08-8	nc	2008	2.27	5.63	35.88	0.42	0.52	42.31	12.96	154	0.848108686
hvnc-08-1	nc	2008	1.95	2.79	39.98	0.16	0.36	46.07	8.7	1410	0.867874463
hvnc-08-10	nc	2008	2.34	1.78	40.03	0.62	0.5	45.78	8.96	890	0.874414178
hvnc-08-3	nc	2008	2	1.81	45.25	0.58	0.73	45.52	4.11	502	0.994073844
hvnc-08-19	nc	2008	1.89	2.54	41.49	0.27	0.35	40.76	12.71	414	1.017894292
