# Supplementary material for: Proximity of signallers can maintain sexual signal variation under stabilizing selection
Source: Sci Rep. 2017 Dec 22;7:18101. doi: 10.1038/s41598-017-17327-9 (PMC5741759; doi:10.1038/s41598-017-17327-9)
Supplement: Supplementary file 6 — Dataset 5 [file 41598_2017_17327_MOESM6_ESM.csv]

Distance	Mating
0	1
0	1
0	1
0	1
0	1
0	0
0	0
0	0
0	0
0	0
0	0
0	1
0	1
0	0
0	0
0	1
0	1
0	0
0	1
0	1
0	1
0	1
0	0
10	0
10	0
10	1
10	0
10	1
10	0
10	0
10	0
10	1
10	0
10	1
10	0
10	0
10	1
10	1
10	1
10	1
10	1
10	0
10	1
10	1
10	1
10	0
30	1
30	0
30	0
30	0
30	0
30	0
30	0
30	0
30	0
30	1
30	0
30	0
30	0
30	0
30	0
30	0
30	0
30	0
30	0
30	0
30	0
30	0
30	0
30	0
30	1
30	1
30	0
30	0
30	0
30	0
30	0
30	0
50	0
50	0
50	1
50	0
50	0
50	0
50	0
50	0
50	0
50	0
50	0
50	0
50	0
50	0
50	0
50	0
50	0
50	0
50	1
50	0
50	0
50	0
50	0
50	0
50	1
50	0
50	0
50	0
50	0
50	0
50	1
50	0
50	0
50	0
