# Supplementary material for: Proximity of signallers can maintain sexual signal variation under stabilizing selection
Source: Sci Rep. 2017 Dec 22;7:18101. doi: 10.1038/s41598-017-17327-9 (PMC5741759; doi:10.1038/s41598-017-17327-9)
Supplement: Supplementary file 7 — Dataset 6 [file 41598_2017_17327_MOESM7_ESM.csv]

Distance	Mating	First Courted
10	0	septum
10	0	septum
10	1	female
10	0	septum
10	1	septum
10	0	septum
10	0	septum
10	0	septum
10	1	septum
10	0	septum
10	1	septum
10	0	septum
10	0	septum
10	1	septum
10	1	female
10	1	septum
10	1	septum
10	1	septum
10	0	septum
10	1	septum
10	1	septum
10	1	female
10	0	septum
30	1	female
30	0	septum
30	0	septum
30	0	septum
30	0	septum
30	0	septum
30	0	female
30	0	septum
30	0	female
30	1	female
30	0	septum
30	0	septum
30	0	female
30	0	septum
30	0	septum
30	0	septum
30	0	septum
30	0	septum
30	0	no courting
30	0	septum
30	0	septum
30	0	septum
30	0	septum
30	0	septum
30	1	septum
30	1	female
30	0	septum
30	0	septum
30	0	septum
30	0	septum
30	0	septum
30	0	septum
50	0	septum
50	0	septum
50	1	septum
50	0	septum
50	0	septum
50	0	septum
50	0	septum
50	0	no courting
50	0	no courting
50	0	septum
50	0	septum
50	0	septum
50	0	septum
50	0	septum
50	0	septum
50	0	septum
50	0	septum
50	0	septum
50	1	septum
50	0	septum
50	0	septum
50	0	septum
50	0	septum
50	0	septum
50	1	septum
50	0	no courting
50	0	septum
50	0	septum
50	0	septum
50	0	no courting
50	1	septum
50	0	septum
50	0	septum
50	0	septum
