# Supplementary material for: Proximity of signallers can maintain sexual signal variation under stabilizing selection
Source: Sci Rep. 2017 Dec 22;7:18101. doi: 10.1038/s41598-017-17327-9 (PMC5741759; doi:10.1038/s41598-017-17327-9)
Supplement: Supplementary file 8 — Dataset 7 [file 41598_2017_17327_MOESM8_ESM.csv]

Treatment	Lure	Mating	Lock on
0	1	1	1
0	1	1	1
0	1	1	1
0	1	1	1
0	1	1	1
0	1	0	1
0	1	0	1
0	1	0	1
0	1	0	1
0	1	0	1
0	1	0	1
0	1	1	1
0	1	1	1
0	1	0	1
0	1	0	1
0	1	1	1
0	1	1	1
0	1	0	1
0	1	1	1
0	1	1	1
0	1	1	1
0	1	1	1
0	1	0	1
0	1	0	0
0	1	0	0
0	1	0	0
0	1	0	0
0	1	0	0
0	1	0	0
0	1	0	0
0	1	0	0
0	1	0	0
0	1	0	0
0	1	0	0
0	1	0	0
0	1	0	0
0	1	0	0
0	1	0	0
0	1	0	0
0	1	0	0
0	1	0	0
0	1	0	0
10	1	0	1
10	1	0	1
10	1	1	1
10	1	0	1
10	1	1	1
10	1	0	1
10	1	0	1
10	1	0	1
10	1	1	1
10	1	0	1
10	1	1	1
10	1	0	1
10	1	0	1
10	1	1	1
10	1	1	1
10	1	1	1
10	1	1	1
10	1	1	1
10	1	0	1
10	1	1	1
10	1	1	1
10	1	1	1
10	1	0	1
10	1	0	0
10	1	0	0
10	1	0	0
10	1	0	0
10	1	0	0
10	1	0	0
10	1	0	0
10	1	0	0
10	1	0	0
10	1	0	0
10	1	0	0
10	1	0	0
10	1	0	0
10	1	0	0
10	1	0	0
30	1	1	1
30	1	0	1
30	1	0	1
30	1	0	1
30	1	0	1
30	1	0	1
30	1	0	1
30	1	0	1
30	1	0	1
30	1	1	1
30	1	0	1
30	1	0	1
30	1	0	1
30	1	0	1
30	1	0	1
30	1	0	1
30	1	0	1
30	1	0	1
30	1	0	1
30	1	0	1
30	1	0	1
30	1	0	1
30	1	0	1
30	1	0	1
30	1	1	1
30	1	1	1
30	1	0	1
30	1	0	1
30	1	0	1
30	1	0	1
30	1	0	1
30	1	0	1
30	1	0	0
30	1	0	0
30	1	0	0
30	1	0	0
30	1	0	0
30	1	0	0
30	1	0	0
30	1	0	0
30	1	0	0
30	1	0	0
30	1	0	0
30	1	0	0
50	1	0	1
50	1	0	1
50	1	1	1
50	1	0	1
50	1	0	1
50	1	0	1
50	1	0	1
50	1	0	1
50	1	0	1
50	1	0	1
50	1	0	1
50	1	0	1
50	1	0	1
50	1	0	1
50	1	0	1
50	1	0	1
50	1	0	1
50	1	0	1
50	1	1	1
50	1	0	1
50	1	0	1
50	1	0	1
50	1	0	1
50	1	0	1
50	1	1	1
50	1	0	1
50	1	0	1
50	1	0	1
50	1	0	1
50	1	0	1
50	1	1	1
50	1	0	1
50	1	0	1
50	1	0	1
50	1	0	0
50	1	0	0
50	1	0	0
50	1	0	0
50	1	0	0
50	1	0	0
50	1	0	0
50	1	0	0
50	1	0	0
50	1	0	0
50	1	0	0
50	1	0	0
50	1	0	0
c	0	1	1
c	0	0	0
c	0	0	0
c	0	0	0
c	0	0	0
c	0	0	0
c	0	0	0
c	0	0	0
c	0	0	0
c	0	0	0
c	0	0	0
c	0	0	0
c	0	0	0
c	0	0	0
c	0	0	0
c	0	0	0
c	0	0	0
c	0	0	0
c	0	0	0
c	0	0	0
c	0	0	0
c	0	0	0
c	0	0	0
c	0	0	0
c	0	0	0
c	0	0	0
c	0	0	0
c	0	0	0
c	0	0	0
c	0	0	0
c	0	0	0
c	0	0	0
c	0	0	0
c	0	0	0
c	0	0	0
c	0	0	0
c	0	0	0
c	0	0	0
