# Supplementary material for: Proximity of signallers can maintain sexual signal variation under stabilizing selection
Source: Sci Rep. 2017 Dec 22;7:18101. doi: 10.1038/s41598-017-17327-9 (PMC5741759; doi:10.1038/s41598-017-17327-9)
Supplement: Supplementary file 9 — Dataset 8 [file 41598_2017_17327_MOESM9_ESM.csv]

Distance	Mating	Seconds to mating
0	1	591
0	1	133
0	1	167
0	1	65
0	1	159
0	0
0	0
0	0
0	0
0	0
0	0
0	1	475
0	1	481
0	0
0	0
0	1	220
0	1	168
0	0
0	1	58
0	1	445
0	1	283
0	1	329
0	0
10	0
10	0
10	1	305
10	0
10	1	340
10	0
10	0
10	0
10	1	566
10	0
10	1	44
10	0
10	0
10	1	300
10	1	190
10	1	463
10	1	180
10	1	55
10	0
10	1	213
10	1	174
10	1	84
10	0
30	1	16
30	0
30	0
30	0
30	0
30	0
30	0
30	0
30	0
30	1	289
30	0
30	0
30	0
30	0
30	0
30	0
30	0
30	0
30	0
30	0
30	0
30	0
30	0
30	0
30	1	258
30	1	267
30	0
30	0
30	0
30	0
30	0
30	0
50	0
50	0
50	1	463
50	0
50	0
50	0
50	0
50	0
50	0
50	0
50	0
50	0
50	0
50	0
50	0
50	0
50	0
50	0
50	1	322
50	0
50	0
50	0
50	0
50	0
50	1	520
50	0
50	0
50	0
50	0
50	0
50	1	596
50	0
50	0
50	0
